# Supplementary material for: Changes in Bacterial Gut Composition in Parkinson’s Disease and Their Metabolic Contribution to Disease Development: A Gut Community Reconstruction Approach
Source: Microorganisms. 2024 Feb 4;12(2):325. doi: 10.3390/microorganisms12020325 (PMC10893096; doi:10.3390/microorganisms12020325)
Supplement: Supplementary file 1 [file microorganisms-12-00325-s001.zip]

Archive with 2 entries (2 files):
- Supplementary-microorganisms-2797537/Supplementary/Figures/Supplementary_Figures.docx
- Supplementary-microorganisms-2797537/Supplementary/Tables/Suplementary_tables.xlsx
