# Supplementary material for: Changes in Bacterial Gut Composition in Parkinson’s Disease and Their Metabolic Contribution to Disease Development: A Gut Community Reconstruction Approach
Source: Microorganisms. 2024 Feb 4;12(2):325. doi: 10.3390/microorganisms12020325 (PMC10893096; doi:10.3390/microorganisms12020325)
Supplement: Supplementary file 1 [file microorganisms-12-00325-s001.zip › Supplementary-microorganisms-2797537/Supplementary/Tables/Suplementary_tables.xlsx]

## Sheet: Supplementary_Table_1
Supplementary Table 1: Nutritional assesment and percentage of the participants
Variable	Percent (%)
Gastrointestinal Symptoms
Constipation	54
Macronutrients intake*
Protein	50
Fat	63
Carbohydrates	73
Nutritional Risk Screening
Nutritional risk	23
Anthropometric classification**
Overweight	35
Normal weight	23
Malnutrition	42
* According to the AMDR (Adequate Macronutrient Distribution Range)
** Base on BMI for adults and older adults

## Sheet: Supplementary_Table_2
Supplementary Table 2: Nutritional assessment by groups
Variable		Cases (n)	Controls (n)
BMI*	Obesity Class III	0	1
	Obesity Class II	0	1
	Obesity Class I	5	5
	Overweight	5	10
	Normality	12	8
	Underweight	4	0
Arm circumference**	Severe deficit	3	2
	Moderate deficit	1	0
	Mild deficit	7	2
	Normality	13	15
	Tendency to excess	0	1
	Moderate excess	0	2
	Severe excess	0	2
Arm muscle circumference**	Depletion	3	2
	Tendency to depletion	1	1
	Normality	6	7
	Tendency to excess	4	5
	Excess	1	1
	Severe excess	0	1
Tricipital skinfold**	Normality	18	8
	Depletion	2	4
	Tendency to depletion	2	1
	Tendency to excess	1	6
	Excess	1	2
	Severe excess	0	3
Calf circumference**	Normality	22	21
	Deficit	4	0
Protein***	Deficit	9	11
	Adequate	12	12
	Excess	5	2
Carbohydrates***	Deficit	7	2
	Adequate	19	16
	Excess	0	7
Fat***	Deficit	3	7
	Adequate	18	16
	Excess	5	2
* Base on BMI for adults and older adults, **Cutoff points based on the Third National Health and Nutrition Examination Survey (NHNES) and Frisancho, *** Cutoff points according to the AMDR (Adequate Macronutrient Distribution Range) in the Colombian Resolution 3803 of 2016. “Recomendaciones de Ingesta de Energía y Nutrientes (RIEN)”.

## Sheet: Supplementary_Table_3
Supplementary Table 3: Spearman correlation values between Clinical data and metabolites from the diet and p.values
	Age	Weight	Smoke	Alcohol	Stools/week	Bristol_score	Fiber	Disease_years	Webster_Score	Caffeine	Level_PD	Water	Protein	Tryptophan	Treonine	Isoleucine	Leucine	Lysine	Methionine	Cysteine	Phenylalanine	Tyrosine	Valine	Arginine	Histidine	Total_fat	Fat_saturate	Myristic_Acid	Palmitic_Acid	Stearic_Acid	Monoins_fat	Palmitoleic_Acid	Oleic_Acid	Polins_fat	Linoleic_Acid	Linolenic_Acid	Trans_fat	Cholesterol	Carbohydrates	Sugar	Ethanol	Caffeine	Raw_fiber	Dietary_fiber	Ashes	Iodine	Fluorine	Selenium	Calcium
Age		-0.096	-0.070	0.048	-0.219	-0.170	-0.322	0.212	0.089	-0.064	0.089	-0.198	-0.234	-0.198	-0.200	-0.220	-0.173	-0.158	-0.112	-0.270	-0.214	-0.161	-0.181	-0.202	-0.172	-0.158	-0.182	-0.193	-0.215	-0.020	-0.214	-0.148	-0.183	-0.194	-0.180	-0.074	0.068	-0.142	-0.116	-0.137	-0.018	0.137	0.002	-0.105	-0.014	0.014	-0.055	-0.085	0.040
		(.509)	(.631)	(.743)	(.126)	(.237)	(.022)	(.139)	(.539)	(.658)	(.538)	(.169)	(.102)	(.169)	(.164)	(.125)	(.231)	(.273)	(.439)	(.058)	(.135)	(.264)	(.208)	(.159)	(.231)	(.272)	(.206)	(.180)	(.135)	(.889)	(.135)	(.306)	(.203)	(.177)	(.212)	(.608)	(.639)	(.324)	(.423)	(.341)	(.900)	(.343)	(.992)	(.468)	(.924)	(.921)	(.705)	(.558)	(.785)
weight	-0.096		0.051	0.208	0.057	0.225	0.121	-0.254	-0.248	0.250	-0.224	0.041	0.057	-0.066	-0.110	-0.110	-0.151	-0.133	-0.173	-0.209	-0.123	-0.179	-0.149	-0.222	-0.223	0.072	0.114	0.153	0.033	0.135	0.076	0.087	0.019	-0.047	-0.109	0.135	-0.339	0.152	0.172	0.195	0.010	0.146	-0.082	-0.039	0.098	0.012	0.191	0.003	-0.021
	(.509)		(.723)	(.147)	(.693)	(.116)	(.401)	(.075)	(.083)	(.080)	(.118)	(.777)	(.693)	(.649)	(.448)	(.449)	(.296)	(.356)	(.230)	(.145)	(.396)	(.214)	(.302)	(.122)	(.120)	(.619)	(.429)	(.287)	(.820)	(.349)	(.598)	(.547)	(.897)	(.744)	(.450)	(.349)	(.016)	(.292)	(.233)	(.176)	(.948)	(.312)	(.571)	(.788)	(.497)	(.935)	(.183)	(.983)	(.882)
Smoke	-0.070	0.051		0.475	0.048	-0.264	-0.127	0.289	0.314	0.267	0.332	0.121	-0.154	-0.010	-0.021	0.001	-0.057	-0.076	-0.071	0.076	0.029	0.010	-0.004	0.051	-0.026	-0.060	-0.196	-0.140	-0.160	-0.179	-0.051	-0.199	-0.018	0.165	0.149	-0.188	0.036	0.050	-0.049	0.071	-0.174	-0.235	0.163	0.051	-0.068	-0.093	-0.040	0.071	-0.076
	(.631)	(.723)		(<.001)	(.742)	(.064)	(.381)	(.042)	(.026)	(.061)	(.018)	(.403)	(.285)	(.947)	(.886)	(.992)	(.694)	(.598)	(.625)	(.598)	(.840)	(.947)	(.977)	(.723)	(.856)	(.680)	(.172)	(.331)	(.267)	(.213)	(.723)	(.166)	(.901)	(.251)	(.302)	(.192)	(.803)	(.730)	(.737)	(.625)	(.228)	(.100)	(.259)	(.723)	(.638)	(.520)	(.781)	(.625)	(.598)
Alcohol	0.048	0.208	0.475		0.016	-0.219	-0.283	0.438	0.436	-0.080	0.447	-0.176	-0.151	-0.022	-0.011	-0.084	-0.064	-0.006	-0.042	-0.045	-0.039	-0.084	-0.036	0.014	-0.050	-0.282	-0.394	-0.288	-0.427	-0.324	-0.198	-0.276	-0.201	-0.168	-0.218	-0.360	0.169	-0.332	-0.201	0.014	-0.038	-0.295	0.098	0.089	-0.106	-0.195	-0.112	-0.008	-0.120
	(.743)	(.147)	(<.001)		(.909)	(.127)	(.046)	(.001)	(.002)	(.582)	(.001)	(.222)	(.296)	(.878)	(.939)	(.563)	(.658)	(.969)	(.773)	(.758)	(.788)	(.563)	(.802)	(.923)	(.729)	(.047)	(.005)	(.043)	(.002)	(.022)	(.168)	(.052)	(.162)	(.245)	(.129)	(.010)	(.241)	(.018)	(.162)	(.923)	(.796)	(.038)	(.500)	(.537)	(.463)	(.174)	(.440)	(.954)	(.406)
Stools/week	-0.219	0.057	0.048	0.016		-0.013	0.028	-0.088	-0.159	0.029	-0.126	0.109	0.111	0.129	0.146	0.153	0.118	0.075	0.064	0.125	0.160	0.150	0.139	0.112	0.146	0.111	0.104	0.014	0.141	0.034	0.234	0.141	0.215	0.110	0.079	0.057	-0.060	0.198	0.022	0.058	0.095	-0.016	0.105	0.159	-0.060	-0.063	-0.133	-0.054	0.033
	(.126)	(.693)	(.742)	(.909)		(.926)	(.847)	(.542)	(.269)	(.844)	(.383)	(.452)	(.443)	(.374)	(.313)	(.288)	(.414)	(.605)	(.660)	(.387)	(.267)	(.299)	(.337)	(.437)	(.313)	(.444)	(.473)	(.926)	(.327)	(.812)	(.102)	(.330)	(.133)	(.446)	(.583)	(.693)	(.677)	(.169)	(.878)	(.687)	(.512)	(.913)	(.470)	(.271)	(.677)	(.661)	(.356)	(.710)	(.818)
Bristol_score	-0.170	0.225	-0.264	-0.219	-0.013		0.361	-0.423	-0.514	0.172	-0.503	0.093	0.138	0.004	0.025	-0.002	-0.023	0.017	-0.075	-0.125	-0.046	-0.054	-0.034	-0.133	-0.063	0.103	0.218	0.097	0.196	0.172	0.080	0.196	0.083	-0.011	-0.019	0.164	-0.427	0.068	0.154	0.023	-0.236	0.277	0.039	-0.085	0.227	-0.059	0.115	0.082	0.007
	(.237)	(.116)	(.064)	(.127)	(.926)		(.010)	(.002)	(<.001)	(.231)	(<.001)	(.523)	(.338)	(.978)	(.866)	(.991)	(.876)	(.907)	(.603)	(.385)	(.750)	(.707)	(.814)	(.358)	(.663)	(.475)	(.128)	(.504)	(.171)	(.232)	(.579)	(.172)	(.566)	(.941)	(.896)	(.255)	(.002)	(.641)	(.284)	(.876)	(.099)	(.051)	(.787)	(.556)	(.114)	(.682)	(.426)	(.572)	(.959)
Fiber	-0.322	0.121	-0.127	-0.283	0.028	0.361		-0.730	-0.663	0.260	-0.669	0.454	0.528	0.218	0.201	0.211	0.153	0.181	0.120	0.204	0.147	0.261	0.143	0.255	0.227	0.333	0.386	0.105	0.339	0.410	0.331	0.291	0.356	0.212	0.255	0.368	-0.315	0.328	0.664	0.246	-0.172	0.247	0.596	0.173	0.543	0.146	0.541	0.567	0.150
	(.022)	(.401)	(.381)	(.046)	(.847)	(.010)		(<.001)	(<.001)	(.068)	(<.001)	(.001)	(<.001)	(.128)	(.162)	(.142)	(.288)	(.208)	(.406)	(.155)	(.307)	(.068)	(.321)	(.074)	(.113)	(.018)	(.006)	(.469)	(.016)	(.003)	(.019)	(.040)	(.011)	(.139)	(.074)	(.009)	(.026)	(.020)	(<.001)	(.085)	(.232)	(.084)	(<.001)	(.228)	(<.001)	(.310)	(<.001)	(<.001)	(.297)
Disease_years	0.212	-0.254	0.289	0.438	-0.088	-0.423	-0.730		0.875	-0.266	0.898	-0.355	-0.343	-0.003	0.016	-0.003	0.058	0.088	0.110	-0.006	0.041	-0.035	0.070	0.002	0.002	-0.258	-0.382	-0.122	-0.354	-0.355	-0.274	-0.219	-0.277	-0.055	-0.091	-0.287	0.444	-0.380	-0.641	-0.111	0.174	-0.276	-0.337	-0.178	-0.345	-0.191	-0.412	-0.374	-0.020
	(.139)	(.075)	(.042)	(.001)	(.542)	(.002)	(<.001)		(<.001)	(.062)	(<.001)	(.012)	(.015)	(.983)	(.912)	(.984)	(.688)	(.546)	(.445)	(.968)	(.779)	(.810)	(.631)	(.988)	(.987)	(.070)	(.006)	(.399)	(.012)	(.012)	(.054)	(.126)	(.052)	(.705)	(.528)	(.043)	(.001)	(.006)	(<.001)	(.444)	(.227)	(.052)	(.017)	(.217)	(.014)	(.184)	(.003)	(.007)	(.891)
Webster_Score	0.089	-0.248	0.314	0.436	-0.159	-0.514	-0.663	0.875		-0.331	0.985	-0.277	-0.313	0.030	0.037	0.033	0.078	0.093	0.139	0.071	0.090	0.018	0.101	0.094	0.058	-0.210	-0.332	-0.050	-0.305	-0.324	-0.215	-0.225	-0.217	-0.023	-0.065	-0.283	0.567	-0.422	-0.624	-0.064	0.136	-0.363	-0.306	-0.044	-0.334	-0.138	-0.381	-0.371	0.000
	(.539)	(.083)	(.026)	(.002)	(.269)	(<.001)	(<.001)	(<.001)		(.019)	(<.001)	(.052)	(.027)	(.834)	(.796)	(.821)	(.590)	(.523)	(.336)	(.624)	(.536)	(.903)	(.486)	(.517)	(.687)	(.144)	(.018)	(.730)	(.031)	(.022)	(.134)	(.116)	(.130)	(.873)	(.654)	(.046)	(<.001)	(.002)	(<.001)	(.661)	(.348)	(.010)	(.031)	(.764)	(.018)	(.339)	(.006)	(.008)	(.999)
Caffeine	-0.064	0.250	0.267	-0.080	0.029	0.172	0.260	-0.266	-0.331		-0.331	0.212	0.152	0.112	0.087	0.048	0.040	0.064	0.056	0.051	0.028	0.106	0.051	0.028	0.060	0.212	0.309	0.266	0.329	0.301	0.001	0.216	0.004	0.126	0.159	0.145	-0.260	0.313	0.228	0.109	-0.239	0.016	0.065	-0.106	0.088	0.155	0.173	0.127	0.067
	(.658)	(.080)	(.061)	(.582)	(.844)	(.231)	(.068)	(.062)	(.019)		(.019)	(.139)	(.291)	(.440)	(.547)	(.741)	(.784)	(.660)	(.699)	(.727)	(.849)	(.463)	(.724)	(.849)	(.681)	(.140)	(.029)	(.061)	(.020)	(.034)	(.996)	(.133)	(.975)	(.382)	(.271)	(.316)	(.068)	(.027)	(.111)	(.452)	(.095)	(.911)	(.653)	(.464)	(.545)	(.282)	(.229)	(.381)	(.644)
Level_PD	0.089	-0.224	0.332	0.447	-0.126	-0.503	-0.669	0.898	0.985	-0.331		-0.279	-0.314	0.060	0.065	0.057	0.105	0.115	0.150	0.081	0.119	0.030	0.127	0.103	0.069	-0.231	-0.342	-0.063	-0.316	-0.327	-0.218	-0.229	-0.217	-0.038	-0.089	-0.295	0.566	-0.409	-0.633	-0.057	0.172	-0.365	-0.310	-0.059	-0.333	-0.163	-0.371	-0.385	0.017
	(.538)	(.118)	(.018)	(.001)	(.383)	(<.001)	(<.001)	(<.001)	(<.001)	(.019)		(.049)	(.026)	(.679)	(.653)	(.695)	(.467)	(.428)	(.297)	(.575)	(.412)	(.835)	(.379)	(.478)	(.634)	(.106)	(.015)	(.662)	(.025)	(.021)	(.129)	(.110)	(.130)	(.793)	(.538)	(.037)	(<.001)	(.003)	(<.001)	(.693)	(.233)	(.009)	(.028)	(.686)	(.018)	(.258)	(.008)	(.006)	(.908)
Water	-0.198	0.041	0.121	-0.176	0.109	0.093	0.454	-0.355	-0.277	0.212	-0.279		0.446	0.600	0.568	0.597	0.513	0.497	0.464	0.459	0.561	0.529	0.527	0.425	0.451	0.392	0.525	0.445	0.504	0.490	0.420	0.500	0.421	0.290	0.376	0.295	-0.256	0.331	0.484	0.317	0.019	0.026	0.449	0.237	0.505	0.382	0.489	0.301	0.354
	(.169)	(.777)	(.403)	(.222)	(.452)	(.523)	(.001)	(.012)	(.052)	(.139)	(.049)		(.001)	(<.001)	(<.001)	(<.001)	(<.001)	(<.001)	(.001)	(.001)	(<.001)	(<.001)	(<.001)	(.002)	(.001)	(.005)	(<.001)	(.001)	(<.001)	(<.001)	(.003)	(<.001)	(.003)	(.041)	(.007)	(.038)	(.073)	(.019)	(<.001)	(.026)	(.896)	(.855)	(.001)	(.098)	(<.001)	(.007)	(<.001)	(.034)	(.012)
Protein	-0.234	0.057	-0.154	-0.151	0.111	0.138	0.528	-0.343	-0.313	0.152	-0.314	0.446		0.755	0.763	0.771	0.753	0.769	0.733	0.532	0.730	0.623	0.742	0.563	0.572	0.515	0.567	0.415	0.549	0.490	0.471	0.617	0.450	0.316	0.387	0.394	0.022	0.436	0.578	0.567	0.106	0.323	0.529	0.413	0.716	0.387	0.493	0.486	0.510
	(.102)	(.693)	(.285)	(.296)	(.443)	(.338)	(<.001)	(.015)	(.027)	(.291)	(.026)	(.001)		(<.001)	(<.001)	(<.001)	(<.001)	(<.001)	(<.001)	(<.001)	(<.001)	(<.001)	(<.001)	(<.001)	(<.001)	(<.001)	(<.001)	(.003)	(<.001)	(<.001)	(.001)	(<.001)	(.001)	(.026)	(.006)	(.005)	(.881)	(.002)	(<.001)	(<.001)	(.463)	(.022)	(<.001)	(.003)	(<.001)	(.006)	(<.001)	(<.001)	(<.001)
Tryptophan	-0.198	-0.066	-0.010	-0.022	0.129	0.004	0.218	-0.003	0.030	0.112	0.060	0.600	0.755		0.985	0.956	0.967	0.940	0.922	0.738	0.969	0.821	0.971	0.748	0.779	0.500	0.616	0.584	0.621	0.545	0.505	0.680	0.469	0.321	0.396	0.319	0.153	0.280	0.253	0.526	0.245	-0.017	0.434	0.371	0.600	0.405	0.353	0.174	0.622
	(.169)	(.649)	(.947)	(.878)	(.374)	(.978)	(.128)	(.983)	(.834)	(.440)	(.679)	(<.001)	(<.001)		(<.001)	(<.001)	(<.001)	(<.001)	(<.001)	(<.001)	(<.001)	(<.001)	(<.001)	(<.001)	(<.001)	(<.001)	(<.001)	(<.001)	(<.001)	(<.001)	(<.001)	(<.001)	(.001)	(.024)	(.005)	(.024)	(.288)	(.049)	(.077)	(<.001)	(.087)	(.909)	(.002)	(.008)	(<.001)	(.004)	(.012)	(.225)	(<.001)
Treonine	-0.200	-0.110	-0.021	-0.011	0.146	0.025	0.201	0.016	0.037	0.087	0.065	0.568	0.763	0.985		0.962	0.976	0.969	0.942	0.710	0.969	0.800	0.982	0.727	0.762	0.481	0.585	0.564	0.597	0.507	0.495	0.702	0.456	0.291	0.366	0.287	0.162	0.247	0.244	0.512	0.225	-0.019	0.424	0.364	0.596	0.396	0.362	0.162	0.604
	(.164)	(.448)	(.886)	(.939)	(.313)	(.866)	(.162)	(.912)	(.796)	(.547)	(.653)	(<.001)	(<.001)	(<.001)		(<.001)	(<.001)	(<.001)	(<.001)	(<.001)	(<.001)	(<.001)	(<.001)	(<.001)	(<.001)	(<.001)	(<.001)	(<.001)	(<.001)	(<.001)	(<.001)	(<.001)	(.001)	(.041)	(.009)	(.043)	(.261)	(.083)	(.087)	(<.001)	(.117)	(.896)	(.002)	(.010)	(<.001)	(.005)	(.010)	(.259)	(<.001)
Isoleucine	-0.220	-0.110	0.001	-0.084	0.153	-0.002	0.211	-0.003	0.033	0.048	0.057	0.597	0.771	0.956	0.962		0.970	0.942	0.923	0.737	0.956	0.809	0.960	0.739	0.769	0.522	0.611	0.614	0.623	0.511	0.504	0.655	0.474	0.365	0.435	0.352	0.159	0.263	0.285	0.522	0.197	0.015	0.438	0.382	0.597	0.395	0.363	0.161	0.593
	(.125)	(.449)	(.992)	(.563)	(.288)	(.991)	(.142)	(.984)	(.821)	(.741)	(.695)	(<.001)	(<.001)	(<.001)	(<.001)		(<.001)	(<.001)	(<.001)	(<.001)	(<.001)	(<.001)	(<.001)	(<.001)	(<.001)	(<.001)	(<.001)	(<.001)	(<.001)	(<.001)	(<.001)	(<.001)	(.001)	(.010)	(.002)	(.013)	(.269)	(.065)	(.045)	(<.001)	(.170)	(.918)	(.002)	(.006)	(<.001)	(.005)	(.010)	(.263)	(<.001)
Leucine	-0.173	-0.151	-0.057	-0.064	0.118	-0.023	0.153	0.058	0.078	0.040	0.105	0.513	0.753	0.967	0.976	0.970		0.966	0.957	0.748	0.974	0.819	0.988	0.759	0.792	0.493	0.573	0.584	0.593	0.478	0.484	0.652	0.448	0.319	0.390	0.329	0.226	0.226	0.211	0.523	0.264	0.002	0.396	0.395	0.562	0.408	0.307	0.129	0.652
	(.231)	(.296)	(.694)	(.658)	(.414)	(.876)	(.288)	(.688)	(.590)	(.784)	(.467)	(<.001)	(<.001)	(<.001)	(<.001)	(<.001)		(<.001)	(<.001)	(<.001)	(<.001)	(<.001)	(<.001)	(<.001)	(<.001)	(<.001)	(<.001)	(<.001)	(<.001)	(.001)	(<.001)	(<.001)	(.001)	(.025)	(.005)	(.020)	(.114)	(.114)	(.141)	(<.001)	(.064)	(.989)	(.005)	(.005)	(<.001)	(.003)	(.031)	(.371)	(<.001)
Lysine	-0.158	-0.133	-0.076	-0.006	0.075	0.017	0.181	0.088	0.093	0.064	0.115	0.497	0.769	0.940	0.969	0.942	0.966		0.969	0.663	0.922	0.754	0.960	0.699	0.731	0.486	0.551	0.569	0.558	0.482	0.437	0.690	0.401	0.301	0.368	0.314	0.229	0.145	0.212	0.523	0.213	-0.027	0.403	0.359	0.593	0.388	0.385	0.175	0.606
	(.273)	(.356)	(.598)	(.969)	(.605)	(.907)	(.208)	(.546)	(.523)	(.660)	(.428)	(<.001)	(<.001)	(<.001)	(<.001)	(<.001)	(<.001)		(<.001)	(<.001)	(<.001)	(<.001)	(<.001)	(<.001)	(<.001)	(<.001)	(<.001)	(<.001)	(<.001)	(<.001)	(.002)	(<.001)	(.004)	(.034)	(.009)	(.027)	(.109)	(.316)	(.139)	(<.001)	(.138)	(.852)	(.004)	(.011)	(<.001)	(.006)	(.006)	(.223)	(<.001)
Methionine	-0.112	-0.173	-0.071	-0.042	0.064	-0.075	0.120	0.110	0.139	0.056	0.150	0.464	0.733	0.922	0.942	0.923	0.957	0.969		0.740	0.927	0.797	0.957	0.748	0.773	0.501	0.522	0.556	0.539	0.438	0.421	0.652	0.387	0.343	0.426	0.291	0.319	0.161	0.155	0.533	0.229	-0.045	0.392	0.377	0.563	0.434	0.342	0.167	0.673
	(.439)	(.230)	(.625)	(.773)	(.660)	(.603)	(.406)	(.445)	(.336)	(.699)	(.297)	(.001)	(<.001)	(<.001)	(<.001)	(<.001)	(<.001)	(<.001)		(<.001)	(<.001)	(<.001)	(<.001)	(<.001)	(<.001)	(<.001)	(<.001)	(<.001)	(<.001)	(.002)	(.003)	(<.001)	(.006)	(.015)	(.002)	(.041)	(.024)	(.264)	(.282)	(<.001)	(.110)	(.757)	(.005)	(.007)	(<.001)	(.002)	(.016)	(.247)	(<.001)
Cysteine	-0.270	-0.209	0.076	-0.045	0.125	-0.125	0.204	-0.006	0.071	0.051	0.081	0.459	0.532	0.738	0.710	0.737	0.748	0.663	0.740		0.782	0.922	0.737	0.955	0.933	0.431	0.429	0.382	0.439	0.349	0.394	0.328	0.422	0.502	0.606	0.214	0.235	0.159	0.185	0.453	0.153	-0.109	0.482	0.521	0.422	0.258	0.207	0.157	0.612
	(.058)	(.145)	(.598)	(.758)	(.387)	(.385)	(.155)	(.968)	(.624)	(.727)	(.575)	(.001)	(<.001)	(<.001)	(<.001)	(<.001)	(<.001)	(<.001)	(<.001)		(<.001)	(<.001)	(<.001)	(<.001)	(<.001)	(.002)	(.002)	(.007)	(.002)	(.013)	(.005)	(.020)	(.002)	(<.001)	(<.001)	(.136)	(.101)	(.269)	(.197)	(.001)	(.289)	(.449)	(<.001)	(<.001)	(.002)	(.070)	(.148)	(.274)	(<.001)
Phenilalanine	-0.214	-0.123	0.029	-0.039	0.160	-0.046	0.147	0.041	0.090	0.028	0.119	0.561	0.730	0.969	0.969	0.956	0.974	0.922	0.927	0.782		0.820	0.982	0.771	0.788	0.491	0.572	0.543	0.585	0.481	0.537	0.636	0.503	0.340	0.427	0.256	0.207	0.275	0.219	0.510	0.239	-0.014	0.418	0.414	0.544	0.377	0.302	0.127	0.608
	(.135)	(.396)	(.840)	(.788)	(.267)	(.750)	(.307)	(.779)	(.536)	(.849)	(.412)	(<.001)	(<.001)	(<.001)	(<.001)	(<.001)	(<.001)	(<.001)	(<.001)	(<.001)		(<.001)	(<.001)	(<.001)	(<.001)	(<.001)	(<.001)	(<.001)	(<.001)	(<.001)	(<.001)	(<.001)	(<.001)	(.016)	(.002)	(.073)	(.150)	(.053)	(.127)	(<.001)	(.095)	(.923)	(.003)	(.003)	(<.001)	(.007)	(.033)	(.379)	(<.001)
Tyrosine	-0.161	-0.179	0.010	-0.084	0.150	-0.054	0.261	-0.035	0.018	0.106	0.030	0.529	0.623	0.821	0.800	0.809	0.819	0.754	0.797	0.922	0.820		0.809	0.945	0.974	0.496	0.536	0.521	0.544	0.465	0.452	0.464	0.478	0.420	0.511	0.337	0.163	0.202	0.281	0.546	0.201	-0.000	0.495	0.496	0.573	0.343	0.274	0.186	0.758
	(.264)	(.214)	(.947)	(.563)	(.299)	(.707)	(.068)	(.810)	(.903)	(.463)	(.835)	(<.001)	(<.001)	(<.001)	(<.001)	(<.001)	(<.001)	(<.001)	(<.001)	(<.001)	(<.001)		(<.001)	(<.001)	(<.001)	(<.001)	(<.001)	(<.001)	(<.001)	(.001)	(.001)	(.001)	(.001)	(.003)	(<.001)	(.017)	(.259)	(.159)	(.048)	(<.001)	(.162)	(.998)	(<.001)	(<.001)	(<.001)	(.015)	(.055)	(.195)	(<.001)
Valine	-0.181	-0.149	-0.004	-0.036	0.139	-0.034	0.143	0.070	0.101	0.051	0.127	0.527	0.742	0.971	0.982	0.960	0.988	0.960	0.957	0.737	0.982	0.809		0.746	0.772	0.515	0.584	0.577	0.602	0.494	0.520	0.653	0.485	0.316	0.396	0.281	0.239	0.249	0.220	0.537	0.248	-0.008	0.408	0.376	0.563	0.426	0.306	0.145	0.655
	(.208)	(.302)	(.977)	(.802)	(.337)	(.814)	(.321)	(.631)	(.486)	(.724)	(.379)	(<.001)	(<.001)	(<.001)	(<.001)	(<.001)	(<.001)	(<.001)	(<.001)	(<.001)	(<.001)	(<.001)		(<.001)	(<.001)	(<.001)	(<.001)	(<.001)	(<.001)	(<.001)	(<.001)	(<.001)	(<.001)	(.026)	(.005)	(.048)	(.095)	(.082)	(.125)	(<.001)	(.082)	(.954)	(.004)	(.008)	(<.001)	(.002)	(.031)	(.313)	(<.001)
Arginine	-0.202	-0.222	0.051	0.014	0.112	-0.133	0.255	0.002	0.094	0.028	0.103	0.425	0.563	0.748	0.727	0.739	0.759	0.699	0.748	0.955	0.771	0.945	0.746		0.972	0.449	0.435	0.374	0.430	0.395	0.415	0.329	0.447	0.458	0.551	0.272	0.245	0.062	0.218	0.453	0.114	-0.146	0.532	0.536	0.477	0.204	0.266	0.171	0.623
	(.159)	(.122)	(.723)	(.923)	(.437)	(.358)	(.074)	(.988)	(.517)	(.849)	(.478)	(.002)	(<.001)	(<.001)	(<.001)	(<.001)	(<.001)	(<.001)	(<.001)	(<.001)	(<.001)	(<.001)	(<.001)		(<.001)	(.001)	(.002)	(.008)	(.002)	(.005)	(.003)	(.020)	(.001)	(.001)	(<.001)	(.056)	(.087)	(.671)	(.129)	(.001)	(.430)	(.311)	(<.001)	(<.001)	(.001)	(.155)	(.062)	(.233)	(<.001)
Histidine	-0.172	-0.223	-0.026	-0.050	0.146	-0.063	0.227	0.002	0.058	0.060	0.069	0.451	0.572	0.779	0.762	0.769	0.792	0.731	0.773	0.933	0.788	0.974	0.772	0.972		0.440	0.498	0.462	0.503	0.440	0.416	0.405	0.446	0.403	0.491	0.297	0.211	0.099	0.199	0.450	0.151	-0.065	0.469	0.499	0.511	0.248	0.273	0.146	0.691
	(.231)	(.120)	(.856)	(.729)	(.313)	(.663)	(.113)	(.987)	(.687)	(.681)	(.634)	(.001)	(<.001)	(<.001)	(<.001)	(<.001)	(<.001)	(<.001)	(<.001)	(<.001)	(<.001)	(<.001)	(<.001)	(<.001)		(.002)	(<.001)	(.001)	(<.001)	(.002)	(.003)	(.004)	(.001)	(.004)	(<.001)	(.037)	(.142)	(.496)	(.165)	(.001)	(.295)	(.655)	(.001)	(<.001)	(<.001)	(.082)	(.056)	(.312)	(<.001)
Total_fat	-0.158	0.072	-0.060	-0.282	0.111	0.103	0.333	-0.258	-0.210	0.212	-0.231	0.392	0.515	0.500	0.481	0.522	0.493	0.486	0.501	0.431	0.491	0.496	0.515	0.449	0.440		0.727	0.600	0.736	0.640	0.776	0.528	0.762	0.702	0.698	0.642	0.081	0.291	0.439	0.562	-0.028	0.101	0.490	0.334	0.518	0.440	0.230	0.132	0.435
	(.272)	(.619)	(.680)	(.047)	(.444)	(.475)	(.018)	(.070)	(.144)	(.140)	(.106)	(.005)	(<.001)	(<.001)	(<.001)	(<.001)	(<.001)	(<.001)	(<.001)	(.002)	(<.001)	(<.001)	(<.001)	(.001)	(.002)		(<.001)	(<.001)	(<.001)	(<.001)	(<.001)	(<.001)	(<.001)	(<.001)	(<.001)	(<.001)	(.578)	(.040)	(.002)	(<.001)	(.848)	(.486)	(<.001)	(.018)	(<.001)	(.002)	(.107)	(.359)	(.002)
Fat_saturate	-0.182	0.114	-0.196	-0.394	0.104	0.218	0.386	-0.382	-0.332	0.309	-0.342	0.525	0.567	0.616	0.585	0.611	0.573	0.551	0.522	0.429	0.572	0.536	0.584	0.435	0.498	0.727		0.816	0.973	0.935	0.689	0.708	0.676	0.296	0.351	0.498	-0.141	0.451	0.462	0.537	0.041	0.214	0.317	0.214	0.582	0.572	0.462	0.194	0.488
	(.206)	(.429)	(.172)	(.005)	(.473)	(.128)	(.006)	(.006)	(.018)	(.029)	(.015)	(<.001)	(<.001)	(<.001)	(<.001)	(<.001)	(<.001)	(<.001)	(<.001)	(.002)	(<.001)	(<.001)	(<.001)	(.002)	(<.001)	(<.001)		(<.001)	(<.001)	(<.001)	(<.001)	(<.001)	(<.001)	(.037)	(.013)	(<.001)	(.330)	(.001)	(.001)	(<.001)	(.775)	(.136)	(.025)	(.136)	(<.001)	(<.001)	(.001)	(.177)	(<.001)
Myristic_Acid	-0.193	0.153	-0.140	-0.288	0.014	0.097	0.105	-0.122	-0.050	0.266	-0.063	0.445	0.415	0.584	0.564	0.614	0.584	0.569	0.556	0.382	0.543	0.521	0.577	0.374	0.462	0.600	0.816		0.818	0.687	0.462	0.643	0.413	0.235	0.233	0.536	-0.027	0.223	0.223	0.479	0.233	0.080	0.103	0.234	0.439	0.531	0.270	-0.046	0.575
	(.180)	(.287)	(.331)	(.043)	(.926)	(.504)	(.469)	(.399)	(.730)	(.061)	(.662)	(.001)	(.003)	(<.001)	(<.001)	(<.001)	(<.001)	(<.001)	(<.001)	(.007)	(<.001)	(<.001)	(<.001)	(.008)	(.001)	(<.001)	(<.001)		(<.001)	(<.001)	(.001)	(<.001)	(.003)	(.101)	(.104)	(<.001)	(.852)	(.119)	(.120)	(.001)	(.103)	(.580)	(.474)	(.102)	(.002)	(<.001)	(.058)	(.748)	(<.001)
Palmitic_Acid	-0.215	0.033	-0.160	-0.427	0.141	0.196	0.339	-0.354	-0.305	0.329	-0.316	0.504	0.549	0.621	0.597	0.623	0.593	0.558	0.539	0.439	0.585	0.544	0.602	0.430	0.503	0.736	0.973	0.818		0.862	0.714	0.739	0.701	0.302	0.373	0.455	-0.094	0.478	0.420	0.563	0.041	0.188	0.279	0.204	0.539	0.611	0.394	0.196	0.517
	(.135)	(.820)	(.267)	(.002)	(.327)	(.171)	(.016)	(.012)	(.031)	(.020)	(.025)	(<.001)	(<.001)	(<.001)	(<.001)	(<.001)	(<.001)	(<.001)	(<.001)	(.002)	(<.001)	(<.001)	(<.001)	(.002)	(<.001)	(<.001)	(<.001)	(<.001)		(<.001)	(<.001)	(<.001)	(<.001)	(.034)	(.008)	(.001)	(.516)	(<.001)	(.003)	(<.001)	(.777)	(.190)	(.050)	(.155)	(<.001)	(<.001)	(.005)	(.172)	(<.001)
Stearic_Acid	-0.020	0.135	-0.179	-0.324	0.034	0.172	0.410	-0.355	-0.324	0.301	-0.327	0.490	0.490	0.545	0.507	0.511	0.478	0.482	0.438	0.349	0.481	0.465	0.494	0.395	0.440	0.640	0.935	0.687	0.862		0.622	0.629	0.620	0.224	0.286	0.426	-0.168	0.374	0.446	0.466	0.029	0.154	0.340	0.123	0.536	0.461	0.547	0.195	0.379
	(.889)	(.349)	(.213)	(.022)	(.812)	(.232)	(.003)	(.012)	(.022)	(.034)	(.021)	(<.001)	(<.001)	(<.001)	(<.001)	(<.001)	(.001)	(<.001)	(.002)	(.013)	(<.001)	(.001)	(<.001)	(.005)	(.002)	(<.001)	(<.001)	(<.001)	(<.001)		(<.001)	(<.001)	(<.001)	(.118)	(.044)	(.002)	(.243)	(.007)	(.001)	(.001)	(.842)	(.286)	(.016)	(.393)	(<.001)	(.001)	(<.001)	(.174)	(.007)
Monoins_fat	-0.214	0.076	-0.051	-0.198	0.234	0.080	0.331	-0.274	-0.215	0.001	-0.218	0.420	0.471	0.505	0.495	0.504	0.484	0.437	0.421	0.394	0.537	0.452	0.520	0.415	0.416	0.776	0.689	0.462	0.714	0.622		0.606	0.981	0.387	0.487	0.328	0.101	0.431	0.473	0.580	0.028	0.104	0.500	0.256	0.536	0.493	0.288	0.272	0.400
	(.135)	(.598)	(.723)	(.168)	(.102)	(.579)	(.019)	(.054)	(.134)	(.996)	(.129)	(.003)	(.001)	(<.001)	(<.001)	(<.001)	(<.001)	(.002)	(.003)	(.005)	(<.001)	(.001)	(<.001)	(.003)	(.003)	(<.001)	(<.001)	(.001)	(<.001)	(<.001)		(<.001)	(<.001)	(.006)	(<.001)	(.021)	(.483)	(.002)	(.001)	(<.001)	(.847)	(.474)	(<.001)	(.073)	(<.001)	(<.001)	(.043)	(.056)	(.004)
Palmitoleic_Acid	-0.148	0.087	-0.199	-0.276	0.141	0.196	0.291	-0.219	-0.225	0.216	-0.229	0.500	0.617	0.680	0.702	0.655	0.652	0.690	0.652	0.328	0.636	0.464	0.653	0.329	0.405	0.528	0.708	0.643	0.739	0.629	0.606		0.526	0.165	0.232	0.319	0.035	0.382	0.270	0.539	0.156	0.135	0.246	0.064	0.583	0.581	0.463	0.238	0.484
	(.306)	(.547)	(.166)	(.052)	(.330)	(.172)	(.040)	(.126)	(.116)	(.133)	(.110)	(<.001)	(<.001)	(<.001)	(<.001)	(<.001)	(<.001)	(<.001)	(<.001)	(.020)	(<.001)	(.001)	(<.001)	(.020)	(.004)	(<.001)	(<.001)	(<.001)	(<.001)	(<.001)	(<.001)		(<.001)	(.252)	(.105)	(.025)	(.810)	(.006)	(.058)	(<.001)	(.278)	(.351)	(.086)	(.658)	(<.001)	(<.001)	(.001)	(.097)	(<.001)
Oleic_Acid	-0.183	0.019	-0.018	-0.201	0.215	0.083	0.356	-0.277	-0.217	0.004	-0.217	0.421	0.450	0.469	0.456	0.474	0.448	0.401	0.387	0.422	0.503	0.478	0.485	0.447	0.446	0.762	0.676	0.413	0.701	0.620	0.981	0.526		0.413	0.519	0.295	0.075	0.428	0.508	0.589	-0.040	0.116	0.531	0.293	0.536	0.469	0.280	0.313	0.413
	(.203)	(.897)	(.901)	(.162)	(.133)	(.566)	(.011)	(.052)	(.130)	(.975)	(.130)	(.003)	(.001)	(.001)	(.001)	(.001)	(.001)	(.004)	(.006)	(.002)	(<.001)	(.001)	(<.001)	(.001)	(.001)	(<.001)	(<.001)	(.003)	(<.001)	(<.001)	(<.001)	(<.001)		(.003)	(<.001)	(.038)	(.606)	(.002)	(<.001)	(<.001)	(.782)	(.423)	(<.001)	(.039)	(<.001)	(.001)	(.049)	(.028)	(.003)
Polins_fat	-0.194	-0.047	0.165	-0.168	0.110	-0.011	0.212	-0.055	-0.023	0.126	-0.038	0.290	0.316	0.321	0.291	0.365	0.319	0.301	0.343	0.502	0.340	0.420	0.316	0.458	0.403	0.702	0.296	0.235	0.302	0.224	0.387	0.165	0.413		0.924	0.562	0.151	0.111	0.172	0.204	-0.109	-0.083	0.487	0.431	0.196	0.067	-0.003	0.018	0.191
	(.177)	(.744)	(.251)	(.245)	(.446)	(.941)	(.139)	(.705)	(.873)	(.382)	(.793)	(.041)	(.026)	(.024)	(.041)	(.010)	(.025)	(.034)	(.015)	(<.001)	(.016)	(.003)	(.026)	(.001)	(.004)	(<.001)	(.037)	(.101)	(.034)	(.118)	(.006)	(.252)	(.003)		(<.001)	(<.001)	(.295)	(.444)	(.233)	(.156)	(.453)	(.567)	(<.001)	(.002)	(.172)	(.641)	(.984)	(.903)	(.184)
Linoleic_Acid	-0.180	-0.109	0.149	-0.218	0.079	-0.019	0.255	-0.091	-0.065	0.159	-0.089	0.376	0.387	0.396	0.366	0.435	0.390	0.368	0.426	0.606	0.427	0.511	0.396	0.551	0.491	0.698	0.351	0.233	0.373	0.286	0.487	0.232	0.519	0.924		0.420	0.123	0.200	0.243	0.294	-0.098	-0.073	0.553	0.433	0.256	0.117	0.089	0.134	0.225
	(.212)	(.450)	(.302)	(.129)	(.583)	(.896)	(.074)	(.528)	(.654)	(.271)	(.538)	(.007)	(.006)	(.005)	(.009)	(.002)	(.005)	(.009)	(.002)	(<.001)	(.002)	(<.001)	(.005)	(<.001)	(<.001)	(<.001)	(.013)	(.104)	(.008)	(.044)	(<.001)	(.105)	(<.001)	(<.001)		(.003)	(.396)	(.163)	(.089)	(.039)	(.498)	(.616)	(<.001)	(.002)	(.072)	(.419)	(.538)	(.352)	(.116)
Linolenic_Acid	-0.074	0.135	-0.188	-0.360	0.057	0.164	0.368	-0.287	-0.283	0.145	-0.295	0.295	0.394	0.319	0.287	0.352	0.329	0.314	0.291	0.214	0.256	0.337	0.281	0.272	0.297	0.642	0.498	0.536	0.455	0.426	0.328	0.319	0.295	0.562	0.420		-0.129	0.118	0.256	0.185	0.062	0.117	0.355	0.343	0.427	0.248	0.071	-0.045	0.342
	(.608)	(.349)	(.192)	(.010)	(.693)	(.255)	(.009)	(.043)	(.046)	(.316)	(.037)	(.038)	(.005)	(.024)	(.043)	(.013)	(.020)	(.027)	(.041)	(.136)	(.073)	(.017)	(.048)	(.056)	(.037)	(<.001)	(<.001)	(<.001)	(.001)	(.002)	(.021)	(.025)	(.038)	(<.001)	(.003)		(.373)	(.414)	(.073)	(.199)	(.670)	(.420)	(.012)	(.015)	(.002)	(.083)	(.624)	(.756)	(.015)
Trans_fat	0.068	-0.339	0.036	0.169	-0.060	-0.427	-0.315	0.444	0.567	-0.260	0.566	-0.256	0.022	0.153	0.162	0.159	0.226	0.229	0.319	0.235	0.207	0.163	0.239	0.245	0.211	0.081	-0.141	-0.027	-0.094	-0.168	0.101	0.035	0.075	0.151	0.123	-0.129		-0.174	-0.251	0.140	0.213	-0.084	0.062	0.026	0.049	0.124	-0.066	0.070	0.268
	(.639)	(.016)	(.803)	(.241)	(.677)	(.002)	(.026)	(.001)	(<.001)	(.068)	(<.001)	(.073)	(.881)	(.288)	(.261)	(.269)	(.114)	(.109)	(.024)	(.101)	(.150)	(.259)	(.095)	(.087)	(.142)	(.578)	(.330)	(.852)	(.516)	(.243)	(.483)	(.810)	(.606)	(.295)	(.396)	(.373)		(.226)	(.079)	(.331)	(.138)	(.561)	(.671)	(.859)	(.735)	(.391)	(.650)	(.631)	(.060)
Cholesterol	-0.142	0.152	0.050	-0.332	0.198	0.068	0.328	-0.380	-0.422	0.313	-0.409	0.331	0.436	0.280	0.247	0.263	0.226	0.145	0.161	0.159	0.275	0.202	0.249	0.062	0.099	0.291	0.451	0.223	0.478	0.374	0.431	0.382	0.428	0.111	0.200	0.118	-0.174		0.468	0.366	0.075	0.472	0.111	-0.051	0.321	0.519	0.232	0.478	0.209
	(.324)	(.292)	(.730)	(.018)	(.169)	(.641)	(.020)	(.006)	(.002)	(.027)	(.003)	(.019)	(.002)	(.049)	(.083)	(.065)	(.114)	(.316)	(.264)	(.269)	(.053)	(.159)	(.082)	(.671)	(.496)	(.040)	(.001)	(.119)	(<.001)	(.007)	(.002)	(.006)	(.002)	(.444)	(.163)	(.414)	(.226)		(.001)	(.009)	(.606)	(.001)	(.443)	(.726)	(.023)	(<.001)	(.106)	(<.001)	(.145)
Carbohydrates	-0.116	0.172	-0.049	-0.201	0.022	0.154	0.664	-0.641	-0.624	0.228	-0.633	0.484	0.578	0.253	0.244	0.285	0.211	0.212	0.155	0.185	0.219	0.281	0.220	0.218	0.199	0.439	0.462	0.223	0.420	0.446	0.473	0.270	0.508	0.172	0.243	0.256	-0.251	0.468		0.494	-0.053	0.400	0.543	0.235	0.635	0.317	0.527	0.666	0.253
	(.423)	(.233)	(.737)	(.162)	(.878)	(.284)	(<.001)	(<.001)	(<.001)	(.111)	(<.001)	(<.001)	(<.001)	(.077)	(.087)	(.045)	(.141)	(.139)	(.282)	(.197)	(.127)	(.048)	(.125)	(.129)	(.165)	(.002)	(.001)	(.120)	(.003)	(.001)	(.001)	(.058)	(<.001)	(.233)	(.089)	(.073)	(.079)	(.001)		(<.001)	(.716)	(.004)	(<.001)	(.101)	(<.001)	(.025)	(<.001)	(<.001)	(.076)
Sugar	-0.137	0.195	0.071	0.014	0.058	0.023	0.246	-0.111	-0.064	0.109	-0.057	0.317	0.567	0.526	0.512	0.522	0.523	0.523	0.533	0.453	0.510	0.546	0.537	0.453	0.450	0.562	0.537	0.479	0.563	0.466	0.580	0.539	0.589	0.204	0.294	0.185	0.140	0.366	0.494		0.297	0.189	0.380	0.297	0.624	0.592	0.333	0.407	0.667
	(.341)	(.176)	(.625)	(.923)	(.687)	(.876)	(.085)	(.444)	(.661)	(.452)	(.693)	(.026)	(<.001)	(<.001)	(<.001)	(<.001)	(<.001)	(<.001)	(<.001)	(.001)	(<.001)	(<.001)	(<.001)	(.001)	(.001)	(<.001)	(<.001)	(.001)	(<.001)	(.001)	(<.001)	(<.001)	(<.001)	(.156)	(.039)	(.199)	(.331)	(.009)	(<.001)		(.036)	(.188)	(.007)	(.037)	(<.001)	(<.001)	(.019)	(.004)	(<.001)
Ethanol	-0.018	0.010	-0.174	-0.038	0.095	-0.236	-0.172	0.174	0.136	-0.239	0.172	0.019	0.106	0.245	0.225	0.197	0.264	0.213	0.229	0.153	0.239	0.201	0.248	0.114	0.151	-0.028	0.041	0.233	0.041	0.029	0.028	0.156	-0.040	-0.109	-0.098	0.062	0.213	0.075	-0.053	0.297		0.053	-0.105	0.204	0.026	0.092	-0.096	-0.158	0.271
	(.900)	(.948)	(.228)	(.796)	(.512)	(.099)	(.232)	(.227)	(.348)	(.095)	(.233)	(.896)	(.463)	(.087)	(.117)	(.170)	(.064)	(.138)	(.110)	(.289)	(.095)	(.162)	(.082)	(.430)	(.295)	(.848)	(.775)	(.103)	(.777)	(.842)	(.847)	(.278)	(.782)	(.453)	(.498)	(.670)	(.138)	(.606)	(.716)	(.036)		(.715)	(.469)	(.156)	(.859)	(.526)	(.508)	(.273)	(.057)
Caffeine	0.137	0.146	-0.235	-0.295	-0.016	0.277	0.247	-0.276	-0.363	0.016	-0.365	0.026	0.323	-0.017	-0.019	0.015	0.002	-0.027	-0.045	-0.109	-0.014	-0.000	-0.008	-0.146	-0.065	0.101	0.214	0.080	0.188	0.154	0.104	0.135	0.116	-0.083	-0.073	0.117	-0.084	0.472	0.400	0.189	0.053		-0.003	-0.124	0.392	0.200	0.185	0.358	0.244
	(.343)	(.312)	(.100)	(.038)	(.913)	(.051)	(.084)	(.052)	(.010)	(.911)	(.009)	(.855)	(.022)	(.909)	(.896)	(.918)	(.989)	(.852)	(.757)	(.449)	(.923)	(.998)	(.954)	(.311)	(.655)	(.486)	(.136)	(.580)	(.190)	(.286)	(.474)	(.351)	(.423)	(.567)	(.616)	(.420)	(.561)	(.001)	(.004)	(.188)	(.715)		(.986)	(.391)	(.005)	(.165)	(.199)	(.011)	(.087)
Raw_fiber	0.002	-0.082	0.163	0.098	0.105	0.039	0.596	-0.337	-0.306	0.065	-0.310	0.449	0.529	0.434	0.424	0.438	0.396	0.403	0.392	0.482	0.418	0.495	0.408	0.532	0.469	0.490	0.317	0.103	0.279	0.340	0.500	0.246	0.531	0.487	0.553	0.355	0.062	0.111	0.543	0.380	-0.105	-0.003		0.527	0.656	0.240	0.397	0.446	0.348
	(.992)	(.571)	(.259)	(.500)	(.470)	(.787)	(<.001)	(.017)	(.031)	(.653)	(.028)	(.001)	(<.001)	(.002)	(.002)	(.002)	(.005)	(.004)	(.005)	(<.001)	(.003)	(<.001)	(.004)	(<.001)	(.001)	(<.001)	(.025)	(.474)	(.050)	(.016)	(<.001)	(.086)	(<.001)	(<.001)	(<.001)	(.012)	(.671)	(.443)	(<.001)	(.007)	(.469)	(.986)		(<.001)	(<.001)	(.093)	(.005)	(.001)	(.014)
Dietary_fiber	-0.105	-0.039	0.051	0.089	0.159	-0.085	0.173	-0.178	-0.044	-0.106	-0.059	0.237	0.413	0.371	0.364	0.382	0.395	0.359	0.377	0.521	0.414	0.496	0.376	0.536	0.499	0.334	0.214	0.234	0.204	0.123	0.256	0.064	0.293	0.431	0.433	0.343	0.026	-0.051	0.235	0.297	0.204	-0.124	0.527		0.266	0.023	-0.005	0.037	0.320
	(.468)	(.788)	(.723)	(.537)	(.271)	(.556)	(.228)	(.217)	(.764)	(.464)	(.686)	(.098)	(.003)	(.008)	(.010)	(.006)	(.005)	(.011)	(.007)	(<.001)	(.003)	(<.001)	(.008)	(<.001)	(<.001)	(.018)	(.136)	(.102)	(.155)	(.393)	(.073)	(.658)	(.039)	(.002)	(.002)	(.015)	(.859)	(.726)	(.101)	(.037)	(.156)	(.391)	(<.001)		(.062)	(.871)	(.974)	(.798)	(.024)
Ashes	-0.014	0.098	-0.068	-0.106	-0.060	0.227	0.543	-0.345	-0.334	0.088	-0.333	0.505	0.716	0.600	0.596	0.597	0.562	0.593	0.563	0.422	0.544	0.573	0.563	0.477	0.511	0.518	0.582	0.439	0.539	0.536	0.536	0.583	0.536	0.196	0.256	0.427	0.049	0.321	0.635	0.624	0.026	0.392	0.656	0.266		0.533	0.610	0.589	0.665
	(.924)	(.497)	(.638)	(.463)	(.677)	(.114)	(<.001)	(.014)	(.018)	(.545)	(.018)	(<.001)	(<.001)	(<.001)	(<.001)	(<.001)	(<.001)	(<.001)	(<.001)	(.002)	(<.001)	(<.001)	(<.001)	(.001)	(<.001)	(<.001)	(<.001)	(.002)	(<.001)	(<.001)	(<.001)	(<.001)	(<.001)	(.172)	(.072)	(.002)	(.735)	(.023)	(<.001)	(<.001)	(.859)	(.005)	(<.001)	(.062)		(<.001)	(<.001)	(<.001)	(<.001)
Iodine	0.014	0.012	-0.093	-0.195	-0.063	-0.059	0.146	-0.191	-0.138	0.155	-0.163	0.382	0.387	0.405	0.396	0.395	0.408	0.388	0.434	0.258	0.377	0.343	0.426	0.204	0.248	0.440	0.572	0.531	0.611	0.461	0.493	0.581	0.469	0.067	0.117	0.248	0.124	0.519	0.317	0.592	0.092	0.200	0.240	0.023	0.533		0.296	0.410	0.640
	(.921)	(.935)	(.520)	(.174)	(.661)	(.682)	(.310)	(.184)	(.339)	(.282)	(.258)	(.007)	(.006)	(.004)	(.005)	(.005)	(.003)	(.006)	(.002)	(.070)	(.007)	(.015)	(.002)	(.155)	(.082)	(.002)	(<.001)	(<.001)	(<.001)	(.001)	(<.001)	(<.001)	(.001)	(.641)	(.419)	(.083)	(.391)	(<.001)	(.025)	(<.001)	(.526)	(.165)	(.093)	(.871)	(<.001)		(.037)	(.003)	(<.001)
Fluorine	-0.055	0.191	-0.040	-0.112	-0.133	0.115	0.541	-0.412	-0.381	0.173	-0.371	0.489	0.493	0.353	0.362	0.363	0.307	0.385	0.342	0.207	0.302	0.274	0.306	0.266	0.273	0.230	0.462	0.270	0.394	0.547	0.288	0.463	0.280	-0.003	0.089	0.071	-0.066	0.232	0.527	0.333	-0.096	0.185	0.397	-0.005	0.610	0.296		0.559	0.257
	(.705)	(.183)	(.781)	(.440)	(.356)	(.426)	(<.001)	(.003)	(.006)	(.229)	(.008)	(<.001)	(<.001)	(.012)	(.010)	(.010)	(.031)	(.006)	(.016)	(.148)	(.033)	(.055)	(.031)	(.062)	(.056)	(.107)	(.001)	(.058)	(.005)	(<.001)	(.043)	(.001)	(.049)	(.984)	(.538)	(.624)	(.650)	(.106)	(<.001)	(.019)	(.508)	(.199)	(.005)	(.974)	(<.001)	(.037)		(<.001)	(.071)
Selenium	-0.085	0.003	0.071	-0.008	-0.054	0.082	0.567	-0.374	-0.371	0.127	-0.385	0.301	0.486	0.174	0.162	0.161	0.129	0.175	0.167	0.157	0.127	0.186	0.145	0.171	0.146	0.132	0.194	-0.046	0.196	0.195	0.272	0.238	0.313	0.018	0.134	-0.045	0.070	0.478	0.666	0.407	-0.158	0.358	0.446	0.037	0.589	0.410	0.559		0.303
	(.558)	(.983)	(.625)	(.954)	(.710)	(.572)	(<.001)	(.007)	(.008)	(.381)	(.006)	(.034)	(<.001)	(.225)	(.259)	(.263)	(.371)	(.223)	(.247)	(.274)	(.379)	(.195)	(.313)	(.233)	(.312)	(.359)	(.177)	(.748)	(.172)	(.174)	(.056)	(.097)	(.028)	(.903)	(.352)	(.756)	(.631)	(<.001)	(<.001)	(.004)	(.273)	(.011)	(.001)	(.798)	(<.001)	(.003)	(<.001)		(.033)
Calcium	0.040	-0.021	-0.076	-0.120	0.033	0.007	0.150	-0.020	0.000	0.067	0.017	0.354	0.510	0.622	0.604	0.593	0.652	0.606	0.673	0.612	0.608	0.758	0.655	0.623	0.691	0.435	0.488	0.575	0.517	0.379	0.400	0.484	0.413	0.191	0.225	0.342	0.268	0.209	0.253	0.667	0.271	0.244	0.348	0.320	0.665	0.640	0.257	0.303
	(.785)	(.882)	(.598)	(.406)	(.818)	(.959)	(.297)	(.891)	(.999)	(.644)	(.908)	(.012)	(<.001)	(<.001)	(<.001)	(<.001)	(<.001)	(<.001)	(<.001)	(<.001)	(<.001)	(<.001)	(<.001)	(<.001)	(<.001)	(.002)	(<.001)	(<.001)	(<.001)	(.007)	(.004)	(<.001)	(.003)	(.184)	(.116)	(.015)	(.060)	(.145)	(.076)	(<.001)	(.057)	(.087)	(.014)	(.024)	(<.001)	(<.001)	(.071)	(.033)
Phosphorus	-0.042	0.122	-0.082	-0.151	-0.058	0.101	0.480	-0.321	-0.287	0.117	-0.281	0.541	0.840	0.747	0.724	0.741	0.719	0.701	0.692	0.553	0.704	0.684	0.718	0.562	0.585	0.583	0.671	0.539	0.647	0.611	0.574	0.628	0.580	0.311	0.387	0.403	0.021	0.517	0.648	0.748	0.171	0.378	0.578	0.354	0.847	0.635	0.535	0.523	0.716
	(.771)	(.397)	(.571)	(.296)	(.691)	(.485)	(<.001)	(.023)	(.043)	(.420)	(.048)	(<.001)	(<.001)	(<.001)	(<.001)	(<.001)	(<.001)	(<.001)	(<.001)	(<.001)	(<.001)	(<.001)	(<.001)	(<.001)	(<.001)	(<.001)	(<.001)	(<.001)	(<.001)	(<.001)	(<.001)	(<.001)	(<.001)	(.028)	(.006)	(.004)	(.888)	(<.001)	(<.001)	(<.001)	(.235)	(.007)	(<.001)	(.012)	(<.001)	(<.001)	(<.001)	(<.001)	(<.001)
Iron	-0.052	0.090	0.129	0.170	0.061	0.148	0.463	-0.419	-0.359	0.206	-0.367	0.433	0.598	0.456	0.432	0.389	0.375	0.384	0.351	0.304	0.396	0.343	0.406	0.324	0.291	0.316	0.358	0.144	0.329	0.328	0.277	0.253	0.290	0.209	0.210	0.188	-0.025	0.261	0.606	0.368	-0.054	0.227	0.609	0.458	0.587	0.317	0.370	0.586	0.366
	(.722)	(.532)	(.371)	(.237)	(.675)	(.305)	(.001)	(.002)	(.010)	(.152)	(.009)	(.002)	(<.001)	(.001)	(.002)	(.005)	(.008)	(.006)	(.013)	(.032)	(.005)	(.015)	(.004)	(.022)	(.041)	(.026)	(.011)	(.318)	(.020)	(.021)	(.052)	(.076)	(.042)	(.146)	(.144)	(.191)	(.864)	(.067)	(<.001)	(.009)	(.710)	(.112)	(<.001)	(.001)	(<.001)	(.025)	(.008)	(<.001)	(.009)
Sodium	-0.097	-0.135	-0.113	-0.070	0.043	0.050	-0.119	0.056	0.065	0.060	0.070	0.251	0.299	0.428	0.377	0.373	0.380	0.365	0.381	0.279	0.413	0.277	0.392	0.248	0.256	0.262	0.317	0.295	0.297	0.268	0.201	0.234	0.190	0.145	0.218	0.188	0.110	-0.041	-0.029	0.196	0.111	-0.022	0.154	0.226	0.231	0.130	-0.011	-0.083	0.234
	(.505)	(.350)	(.436)	(.630)	(.766)	(.730)	(.411)	(.700)	(.652)	(.677)	(.627)	(.079)	(.035)	(.002)	(.007)	(.008)	(.007)	(.009)	(.007)	(.050)	(.003)	(.052)	(.005)	(.082)	(.072)	(.066)	(.025)	(.038)	(.037)	(.060)	(.161)	(.102)	(.187)	(.313)	(.128)	(.190)	(.447)	(.779)	(.840)	(.172)	(.442)	(.880)	(.286)	(.115)	(.106)	(.366)	(.938)	(.566)	(.102)
Potassium	0.019	0.147	-0.068	-0.159	0.042	0.165	0.519	-0.428	-0.417	0.119	-0.434	0.576	0.693	0.519	0.536	0.524	0.501	0.540	0.518	0.422	0.508	0.509	0.509	0.454	0.449	0.549	0.531	0.401	0.491	0.504	0.480	0.564	0.478	0.373	0.445	0.400	-0.154	0.204	0.640	0.531	0.064	0.243	0.663	0.506	0.719	0.351	0.607	0.435	0.506
	(.898)	(.308)	(.638)	(.270)	(.770)	(.252)	(<.001)	(.002)	(.003)	(.411)	(.002)	(<.001)	(<.001)	(<.001)	(<.001)	(<.001)	(<.001)	(<.001)	(<.001)	(.002)	(<.001)	(<.001)	(<.001)	(.001)	(.001)	(<.001)	(<.001)	(.004)	(<.001)	(<.001)	(<.001)	(<.001)	(.001)	(.008)	(.001)	(.004)	(.285)	(.155)	(<.001)	(<.001)	(.656)	(.090)	(<.001)	(<.001)	(<.001)	(.013)	(<.001)	(.002)	(<.001)
Magnesium	-0.005	0.162	-0.026	-0.089	0.088	0.106	0.519	-0.389	-0.383	0.107	-0.392	0.495	0.659	0.492	0.489	0.476	0.476	0.485	0.488	0.505	0.488	0.537	0.489	0.501	0.476	0.571	0.490	0.323	0.459	0.451	0.520	0.450	0.534	0.428	0.507	0.383	-0.053	0.291	0.654	0.614	0.113	0.281	0.712	0.571	0.699	0.415	0.466	0.533	0.565
	(.971)	(.261)	(.856)	(.537)	(.542)	(.466)	(<.001)	(.005)	(.006)	(.460)	(.005)	(<.001)	(<.001)	(<.001)	(<.001)	(.001)	(.001)	(<.001)	(<.001)	(<.001)	(<.001)	(<.001)	(<.001)	(<.001)	(.001)	(<.001)	(<.001)	(.023)	(.001)	(.001)	(<.001)	(.001)	(<.001)	(.002)	(<.001)	(.006)	(.716)	(.041)	(<.001)	(<.001)	(.434)	(.048)	(<.001)	(<.001)	(<.001)	(.003)	(.001)	(<.001)	(<.001)
Zinc	-0.145	0.173	-0.079	-0.123	0.070	0.096	0.202	-0.195	-0.155	0.092	-0.176	0.412	0.588	0.468	0.438	0.538	0.468	0.482	0.494	0.366	0.475	0.346	0.466	0.304	0.303	0.441	0.505	0.512	0.494	0.370	0.353	0.429	0.341	0.339	0.413	0.327	-0.039	0.238	0.323	0.444	0.018	0.159	0.362	0.446	0.414	0.387	0.207	0.265	0.361
	(.314)	(.229)	(.584)	(.395)	(.631)	(.505)	(.159)	(.175)	(.282)	(.527)	(.221)	(.003)	(<.001)	(.001)	(.002)	(<.001)	(.001)	(<.001)	(<.001)	(.009)	(.001)	(.014)	(.001)	(.032)	(.033)	(.001)	(<.001)	(<.001)	(<.001)	(.008)	(.012)	(.002)	(.016)	(.017)	(.003)	(.021)	(.790)	(.096)	(.023)	(.001)	(.902)	(.270)	(.010)	(.001)	(.003)	(.006)	(.148)	(.063)	(.010)
Copper	-0.154	0.050	0.060	-0.120	-0.018	0.032	0.351	-0.432	-0.320	0.086	-0.336	0.524	0.202	0.255	0.240	0.249	0.217	0.174	0.190	0.350	0.298	0.301	0.251	0.325	0.257	0.339	0.350	0.250	0.319	0.327	0.396	0.185	0.408	0.245	0.331	0.173	-0.295	0.110	0.423	0.166	-0.022	-0.183	0.401	0.489	0.185	0.194	0.182	0.172	0.159
	(.284)	(.733)	(.680)	(.406)	(.903)	(.825)	(.012)	(.002)	(.023)	(.552)	(.017)	(<.001)	(.159)	(.074)	(.093)	(.081)	(.129)	(.226)	(.185)	(.013)	(.036)	(.034)	(.079)	(.022)	(.072)	(.016)	(.013)	(.080)	(.024)	(.021)	(.005)	(.198)	(.003)	(.087)	(.019)	(.229)	(.037)	(.445)	(.002)	(.250)	(.877)	(.202)	(.004)	(<.001)	(.199)	(.177)	(.205)	(.232)	(.270)
Manganesse	-0.069	0.047	-0.163	-0.067	-0.034	0.116	0.305	-0.369	-0.283	-0.028	-0.313	0.476	0.476	0.357	0.345	0.311	0.344	0.348	0.381	0.449	0.378	0.441	0.357	0.414	0.401	0.363	0.364	0.283	0.329	0.320	0.351	0.324	0.383	0.274	0.352	0.193	-0.068	0.139	0.446	0.458	0.181	0.154	0.418	0.632	0.414	0.321	0.272	0.357	0.476
	(.634)	(.745)	(.259)	(.644)	(.815)	(.423)	(.031)	(.008)	(.046)	(.844)	(.027)	(.001)	(.001)	(.011)	(.015)	(.028)	(.015)	(.014)	(.007)	(.001)	(.007)	(.001)	(.011)	(.003)	(.004)	(.010)	(.010)	(.047)	(.020)	(.024)	(.013)	(.022)	(.006)	(.054)	(.012)	(.180)	(.639)	(.336)	(.001)	(.001)	(.209)	(.285)	(.003)	(<.001)	(.003)	(.023)	(.057)	(.011)	(.001)
Vitamine_A	0.112	-0.102	0.076	-0.114	-0.066	-0.085	0.202	-0.077	-0.083	0.293	-0.096	0.341	0.405	0.452	0.439	0.421	0.456	0.433	0.468	0.430	0.424	0.460	0.449	0.426	0.433	0.352	0.321	0.271	0.365	0.271	0.202	0.342	0.190	0.223	0.299	0.362	-0.008	0.107	0.157	0.284	-0.015	0.071	0.358	0.236	0.421	0.407	0.072	0.214	0.486
	(.437)	(.479)	(.598)	(.429)	(.648)	(.556)	(.159)	(.597)	(.565)	(.039)	(.506)	(.016)	(.004)	(.001)	(.002)	(.003)	(.001)	(.002)	(.001)	(.002)	(.002)	(.001)	(.001)	(.002)	(.002)	(.012)	(.024)	(.057)	(.010)	(.057)	(.160)	(.015)	(.185)	(.119)	(.035)	(.010)	(.958)	(.461)	(.277)	(.046)	(.918)	(.623)	(.011)	(.099)	(.003)	(.004)	(.620)	(.135)	(<.001)
Vitamine_a_a	0.139	-0.208	0.051	-0.148	-0.041	-0.170	0.138	-0.049	-0.019	0.229	-0.037	0.301	0.375	0.423	0.415	0.373	0.438	0.392	0.442	0.444	0.416	0.479	0.442	0.436	0.439	0.306	0.257	0.222	0.312	0.206	0.153	0.282	0.156	0.187	0.271	0.288	0.001	0.138	0.127	0.314	0.111	0.039	0.285	0.292	0.311	0.386	-0.065	0.120	0.484
	(.336)	(.148)	(.723)	(.305)	(.778)	(.237)	(.341)	(.736)	(.896)	(.109)	(.798)	(.034)	(.008)	(.002)	(.003)	(.008)	(.002)	(.005)	(.001)	(.001)	(.003)	(.001)	(.001)	(.002)	(.002)	(.031)	(.072)	(.121)	(.028)	(.151)	(.287)	(.048)	(.278)	(.194)	(.057)	(.043)	(.995)	(.340)	(.378)	(.027)	(.442)	(.788)	(.045)	(.040)	(.028)	(.006)	(.655)	(.405)	(<.001)
Tiamine	-0.044	0.197	0.032	0.168	0.010	0.025	0.393	-0.247	-0.112	-0.029	-0.132	0.490	0.584	0.549	0.514	0.520	0.476	0.501	0.499	0.443	0.493	0.520	0.488	0.478	0.461	0.447	0.490	0.435	0.447	0.453	0.433	0.467	0.427	0.264	0.262	0.319	0.067	0.081	0.432	0.563	0.106	0.048	0.591	0.480	0.682	0.457	0.508	0.437	0.576
	(.764)	(.170)	(.826)	(.245)	(.942)	(.865)	(.005)	(.084)	(.437)	(.841)	(.361)	(<.001)	(<.001)	(<.001)	(<.001)	(<.001)	(.001)	(<.001)	(<.001)	(.001)	(<.001)	(<.001)	(<.001)	(.001)	(.001)	(.001)	(<.001)	(.002)	(.001)	(.001)	(.002)	(.001)	(.002)	(.065)	(.066)	(.024)	(.643)	(.577)	(.002)	(<.001)	(.465)	(.740)	(<.001)	(<.001)	(<.001)	(.001)	(<.001)	(.002)	(<.001)
Riboflavine	-0.045	0.088	0.004	0.020	-0.001	0.007	0.242	-0.166	-0.066	0.200	-0.069	0.399	0.560	0.656	0.631	0.578	0.622	0.582	0.633	0.535	0.624	0.625	0.659	0.542	0.562	0.423	0.544	0.468	0.560	0.459	0.401	0.504	0.386	0.055	0.131	0.184	0.104	0.264	0.276	0.587	0.113	0.183	0.336	0.223	0.624	0.643	0.306	0.334	0.777
	(.755)	(.544)	(.977)	(.893)	(.996)	(.963)	(.091)	(.249)	(.647)	(.165)	(.632)	(.004)	(<.001)	(<.001)	(<.001)	(<.001)	(<.001)	(<.001)	(<.001)	(<.001)	(<.001)	(<.001)	(<.001)	(<.001)	(<.001)	(.002)	(<.001)	(.001)	(<.001)	(.001)	(.004)	(<.001)	(.006)	(.703)	(.362)	(.200)	(.470)	(.064)	(.053)	(<.001)	(.435)	(.202)	(.018)	(.119)	(<.001)	(<.001)	(.031)	(.018)	(<.001)
Niacina	-0.105	-0.044	-0.152	-0.008	-0.034	0.048	0.393	-0.228	-0.167	-0.017	-0.202	0.425	0.670	0.586	0.575	0.538	0.519	0.557	0.527	0.402	0.518	0.499	0.528	0.442	0.464	0.316	0.436	0.297	0.409	0.423	0.314	0.495	0.294	0.090	0.168	0.144	0.059	0.091	0.438	0.422	0.101	0.323	0.447	0.186	0.689	0.325	0.554	0.459	0.470
	(.469)	(.762)	(.293)	(.954)	(.816)	(.739)	(.005)	(.111)	(.247)	(.907)	(.160)	(.002)	(<.001)	(<.001)	(<.001)	(<.001)	(<.001)	(<.001)	(<.001)	(.004)	(<.001)	(<.001)	(<.001)	(.001)	(.001)	(.026)	(.002)	(.036)	(.003)	(.002)	(.027)	(<.001)	(.039)	(.534)	(.244)	(.316)	(.682)	(.531)	(.002)	(.002)	(.487)	(.022)	(.001)	(.195)	(<.001)	(.022)	(<.001)	(.001)	(.001)
Pantoteic_Acid	-0.088	-0.017	-0.032	0.067	0.038	-0.034	0.437	-0.253	-0.187	0.136	-0.201	0.401	0.650	0.573	0.576	0.516	0.532	0.556	0.555	0.485	0.530	0.569	0.572	0.534	0.518	0.392	0.497	0.319	0.486	0.462	0.412	0.450	0.417	0.106	0.198	0.133	0.054	0.293	0.477	0.504	0.042	0.130	0.496	0.349	0.619	0.545	0.476	0.566	0.591
	(.544)	(.908)	(.826)	(.644)	(.796)	(.815)	(.002)	(.076)	(.193)	(.348)	(.162)	(.004)	(<.001)	(<.001)	(<.001)	(<.001)	(<.001)	(<.001)	(<.001)	(<.001)	(<.001)	(<.001)	(<.001)	(<.001)	(<.001)	(.005)	(<.001)	(.024)	(<.001)	(.001)	(.003)	(.001)	(.003)	(.464)	(.167)	(.357)	(.708)	(.039)	(.001)	(<.001)	(.774)	(.369)	(<.001)	(.013)	(<.001)	(<.001)	(.001)	(<.001)	(<.001)
Vitamine_B6	-0.193	-0.033	-0.163	0.156	0.053	0.127	0.255	-0.081	-0.016	0.004	-0.058	0.365	0.644	0.632	0.642	0.553	0.567	0.647	0.600	0.397	0.553	0.493	0.591	0.457	0.479	0.269	0.456	0.346	0.441	0.427	0.303	0.568	0.279	0.068	0.141	0.075	-0.006	0.115	0.215	0.396	0.050	-0.002	0.295	0.294	0.462	0.374	0.379	0.382	0.403
	(.179)	(.823)	(.259)	(.278)	(.713)	(.381)	(.073)	(.577)	(.911)	(.979)	(.688)	(.010)	(<.001)	(<.001)	(<.001)	(<.001)	(<.001)	(<.001)	(<.001)	(.005)	(<.001)	(<.001)	(<.001)	(.001)	(.001)	(.060)	(.001)	(.014)	(.002)	(.002)	(.033)	(<.001)	(.050)	(.636)	(.328)	(.604)	(.967)	(.426)	(.133)	(.005)	(.729)	(.990)	(.038)	(.039)	(.001)	(.008)	(.007)	(.007)	(.004)
Folic_Acid	0.079	0.049	-0.032	0.176	-0.004	-0.108	0.355	-0.234	-0.171	0.061	-0.201	0.212	0.529	0.315	0.316	0.283	0.298	0.339	0.350	0.321	0.274	0.375	0.296	0.362	0.341	0.229	0.278	0.164	0.245	0.268	0.181	0.250	0.199	0.107	0.154	0.215	0.046	0.152	0.366	0.399	0.071	0.109	0.492	0.578	0.479	0.358	0.352	0.485	0.417
	(.585)	(.735)	(.826)	(.222)	(.976)	(.455)	(.011)	(.102)	(.235)	(.675)	(.161)	(.139)	(<.001)	(.026)	(.026)	(.047)	(.036)	(.016)	(.013)	(.023)	(.054)	(.008)	(.037)	(.010)	(.016)	(.110)	(.051)	(.255)	(.087)	(.060)	(.207)	(.080)	(.166)	(.458)	(.284)	(.133)	(.753)	(.293)	(.009)	(.004)	(.625)	(.452)	(<.001)	(<.001)	(<.001)	(.011)	(.012)	(<.001)	(.003)
Vitamine_B12	0.053	-0.122	0.074	0.106	0.027	-0.002	-0.057	0.114	0.183	0.080	0.155	0.151	0.273	0.404	0.453	0.374	0.429	0.449	0.473	0.119	0.430	0.163	0.496	0.102	0.113	0.202	0.273	0.243	0.320	0.205	0.231	0.425	0.187	-0.111	-0.035	-0.077	0.136	0.116	-0.110	0.243	-0.071	0.023	0.100	-0.013	0.219	0.486	0.006	0.057	0.337
	(.713)	(.398)	(.611)	(.463)	(.854)	(.992)	(.692)	(.429)	(.204)	(.580)	(.281)	(.294)	(.055)	(.004)	(.001)	(.008)	(.002)	(.001)	(.001)	(.408)	(.002)	(.258)	(<.001)	(.478)	(.432)	(.160)	(.056)	(.089)	(.024)	(.153)	(.106)	(.002)	(.194)	(.441)	(.808)	(.593)	(.347)	(.421)	(.447)	(.089)	(.626)	(.876)	(.490)	(.928)	(.127)	(<.001)	(.968)	(.695)	(.017)
Vitamine_D	-0.111	-0.069	0.115	0.081	0.108	-0.200	-0.462	0.473	0.430	-0.109	0.462	0.141	-0.017	0.379	0.335	0.347	0.383	0.291	0.316	0.349	0.420	0.278	0.385	0.268	0.272	-0.019	0.160	0.234	0.210	0.097	0.138	0.144	0.132	-0.029	0.073	-0.146	0.023	0.121	-0.329	0.203	0.192	-0.194	-0.284	-0.017	-0.177	0.193	-0.287	-0.222	0.199
	(.445)	(.636)	(.425)	(.576)	(.456)	(.163)	(.001)	(.001)	(.002)	(.449)	(.001)	(.327)	(.907)	(.007)	(.018)	(.014)	(.006)	(.041)	(.026)	(.013)	(.003)	(.051)	(.006)	(.060)	(.056)	(.898)	(.267)	(.102)	(.143)	(.501)	(.338)	(.318)	(.361)	(.841)	(.614)	(.310)	(.874)	(.403)	(.020)	(.156)	(.180)	(.176)	(.046)	(.905)	(.218)	(.180)	(.044)	(.122)	(.166)
Vitamine_E	-0.224	-0.172	-0.032	-0.310	0.292	0.085	0.151	-0.125	-0.212	0.231	-0.184	0.177	0.136	0.169	0.171	0.227	0.208	0.132	0.087	0.195	0.194	0.227	0.184	0.182	0.245	0.110	0.204	0.215	0.247	0.115	0.120	0.060	0.117	0.234	0.274	0.175	-0.109	0.147	0.182	-0.144	0.134	0.092	0.082	0.107	-0.107	-0.186	-0.027	-0.079	-0.018
	(.117)	(.231)	(.826)	(.029)	(.040)	(.559)	(.294)	(.386)	(.139)	(.106)	(.201)	(.219)	(.346)	(.241)	(.234)	(.113)	(.146)	(.360)	(.547)	(.174)	(.176)	(.113)	(.200)	(.206)	(.087)	(.446)	(.155)	(.133)	(.084)	(.425)	(.405)	(.678)	(.419)	(.102)	(.055)	(.222)	(.453)	(.309)	(.206)	(.318)	(.353)	(.525)	(.572)	(.457)	(.460)	(.195)	(.852)	(.587)	(.902)
Vitamine_K	0.013	-0.147	0.074	-0.014	0.049	-0.259	0.002	0.088	0.015	0.092	0.025	0.256	0.220	0.267	0.260	0.257	0.266	0.282	0.317	0.388	0.281	0.321	0.245	0.391	0.360	0.123	0.123	0.030	0.124	0.135	0.095	0.144	0.114	0.216	0.307	0.144	-0.083	-0.081	0.035	0.088	-0.025	-0.347	0.253	0.350	0.127	0.118	0.143	0.125	0.142
	(.928)	(.309)	(.611)	(.923)	(.736)	(.070)	(.986)	(.544)	(.917)	(.524)	(.863)	(.072)	(.124)	(.061)	(.068)	(.072)	(.062)	(.047)	(.026)	(.006)	(.048)	(.023)	(.087)	(.005)	(.011)	(.394)	(.392)	(.838)	(.390)	(.349)	(.510)	(.316)	(.428)	(.133)	(.031)	(.316)	(.566)	(.577)	(.809)	(.540)	(.865)	(.013)	(.077)	(.013)	(.380)	(.413)	(.320)	(.388)	(.323)
Ascorbic_Acid	0.152	-0.239	-0.035	0.003	0.029	0.015	0.378	-0.027	-0.081	-0.052	-0.092	0.296	0.495	0.502	0.484	0.463	0.483	0.491	0.491	0.516	0.451	0.581	0.470	0.611	0.580	0.318	0.275	0.131	0.258	0.291	0.318	0.289	0.335	0.326	0.398	0.347	0.113	0.028	0.268	0.316	0.082	-0.015	0.708	0.401	0.585	0.240	0.283	0.343	0.482
	(.291)	(.095)	(.811)	(.985)	(.844)	(.916)	(.007)	(.854)	(.578)	(.721)	(.524)	(.038)	(<.001)	(<.001)	(<.001)	(.001)	(<.001)	(<.001)	(<.001)	(<.001)	(.001)	(<.001)	(.001)	(<.001)	(<.001)	(.025)	(.054)	(.363)	(.071)	(.041)	(.025)	(.042)	(.018)	(.021)	(.004)	(.014)	(.436)	(.845)	(.060)	(.026)	(.570)	(.915)	(<.001)	(.004)	(<.001)	(.093)	(.047)	(.015)	(<.001)
Calf_Perimeter	-0.191	0.696	-0.095	0.004	0.116	0.252	0.371	-0.423	-0.420	0.397	-0.406	0.247	0.446	0.231	0.199	0.221	0.171	0.208	0.158	0.058	0.165	0.098	0.151	0.076	0.081	0.231	0.361	0.286	0.278	0.404	0.234	0.342	0.192	0.068	0.043	0.246	-0.239	0.260	0.394	0.280	-0.092	0.128	0.114	-0.013	0.312	0.116	0.439	0.214	0.104
	(.184)	(<.001)	(.513)	(.977)	(.423)	(.078)	(.008)	(.002)	(.002)	(.004)	(.003)	(.084)	(.001)	(.107)	(.165)	(.122)	(.234)	(.148)	(.275)	(.689)	(.252)	(.497)	(.295)	(.598)	(.574)	(.106)	(.010)	(.044)	(.050)	(.004)	(.102)	(.015)	(.181)	(.641)	(.767)	(.085)	(.095)	(.068)	(.005)	(.049)	(.524)	(.375)	(.431)	(.928)	(.027)	(.422)	(.001)	(.135)	(.470)
Computed correlation used spearman-method with listwise-deletion.
[truncated: 22 more columns]

## Sheet: Supplementary_Table_4
Supplementary Table 4: Spearman correlation values between zOTUs and metabolites from the diet and p.values
	zotu35	zotu66	zotu31	zotu59	zotu75	zotu11	protein	tryptofan	treonine	isoleucine	leucine	lysine	methionine	cysteine	phenilalanine	tyrosine	valine	arginine	histidine	total_fat	fat_saturate	c_14_0	c_16_0	c_18_0	monoins_fat	c_16_1	c_18_1	polins_fat	c_18_2	c_18_3	trans_fat	cholesterol	carohydrates	sugar	ethanol	cafeine	raw_fiber	dietary_fiber	ashes	iodine	fluorine	selenium	calcium	match	iron	sodium	potassium	magnesium	zinc
zotu35		-0.085	-0.298	-0.301	-0.220	0.038	-0.314	-0.291	-0.320	-0.279	-0.284	-0.386	-0.347	-0.018	-0.231	-0.144	-0.304	-0.045	-0.066	-0.068	-0.164	-0.158	-0.140	-0.207	0.152	-0.329	0.170	0.039	-0.026	-0.073	0.128	-0.092	-0.068	-0.105	0.029	-0.111	0.113	0.184	-0.137	-0.127	-0.221	-0.089	-0.119	-0.229	-0.052	-0.090	-0.214	-0.111	-0.179
		(.557)	(.036)	(.034)	(.124)	(.792)	(.027)	(.040)	(.024)	(.050)	(.045)	(.006)	(.014)	(.901)	(.107)	(.317)	(.032)	(.754)	(.648)	(.639)	(.256)	(.273)	(.332)	(.149)	(.293)	(.020)	(.239)	(.790)	(.858)	(.615)	(.376)	(.523)	(.637)	(.469)	(.843)	(.442)	(.434)	(.200)	(.343)	(.378)	(.123)	(.537)	(.412)	(.110)	(.719)	(.536)	(.136)	(.445)	(.213)
zotu66	-0.085		0.163	0.159	-0.095	0.061	-0.035	-0.080	-0.108	-0.144	-0.120	-0.075	-0.096	-0.092	-0.146	-0.055	-0.133	-0.096	-0.053	-0.084	-0.059	0.020	-0.085	-0.052	-0.223	-0.105	-0.218	-0.116	-0.150	0.058	-0.128	-0.177	-0.050	0.081	0.213	-0.024	-0.299	-0.084	-0.009	-0.212	-0.113	-0.067	0.042	-0.074	-0.038	0.261	-0.055	-0.038	-0.070
	(.557)		(.258)	(.271)	(.510)	(.675)	(.808)	(.579)	(.455)	(.320)	(.406)	(.605)	(.506)	(.524)	(.312)	(.707)	(.357)	(.507)	(.717)	(.560)	(.683)	(.892)	(.559)	(.718)	(.119)	(.466)	(.129)	(.423)	(.300)	(.689)	(.377)	(.218)	(.729)	(.576)	(.137)	(.870)	(.035)	(.561)	(.950)	(.140)	(.436)	(.642)	(.774)	(.610)	(.794)	(.067)	(.704)	(.795)	(.627)
zotu31	-0.298	0.163		0.164	0.176	-0.091	-0.108	-0.089	-0.055	-0.099	-0.072	-0.060	-0.084	-0.174	-0.092	-0.127	-0.077	-0.222	-0.169	-0.204	-0.261	-0.055	-0.241	-0.274	-0.326	-0.149	-0.351	-0.073	-0.049	-0.055	-0.256	-0.058	-0.062	-0.245	0.109	0.132	-0.299	-0.159	-0.256	-0.205	-0.240	-0.207	-0.160	-0.162	-0.204	-0.114	-0.054	-0.081	-0.128
	(.036)	(.258)		(.254)	(.220)	(.527)	(.457)	(.538)	(.707)	(.492)	(.617)	(.680)	(.562)	(.228)	(.525)	(.378)	(.595)	(.122)	(.240)	(.155)	(.067)	(.703)	(.092)	(.054)	(.021)	(.300)	(.012)	(.616)	(.736)	(.706)	(.073)	(.690)	(.666)	(.087)	(.450)	(.362)	(.035)	(.272)	(.073)	(.153)	(.094)	(.150)	(.266)	(.260)	(.156)	(.431)	(.708)	(.578)	(.377)
zotu59	-0.301	0.159	0.164		0.358	0.034	-0.196	-0.084	-0.123	-0.088	-0.132	-0.135	-0.158	0.048	-0.109	-0.039	-0.132	0.014	-0.038	-0.180	-0.035	-0.106	-0.097	0.075	-0.197	-0.134	-0.164	0.045	0.117	-0.095	-0.216	0.080	-0.079	-0.112	-0.094	-0.143	-0.071	-0.237	-0.190	-0.186	0.042	0.031	-0.242	-0.114	-0.215	-0.084	-0.109	-0.037	-0.063
	(.034)	(.271)	(.254)		(.011)	(.814)	(.173)	(.560)	(.396)	(.542)	(.361)	(.348)	(.273)	(.738)	(.451)	(.788)	(.361)	(.925)	(.791)	(.210)	(.808)	(.465)	(.502)	(.606)	(.171)	(.355)	(.254)	(.757)	(.419)	(.512)	(.132)	(.582)	(.588)	(.441)	(.517)	(.323)	(.623)	(.098)	(.185)	(.196)	(.774)	(.831)	(.091)	(.432)	(.133)	(.561)	(.452)	(.798)	(.666)
zotu75	-0.220	-0.095	0.176	0.358		0.108	-0.120	-0.011	-0.017	-0.080	-0.072	-0.074	-0.110	-0.122	-0.031	-0.090	-0.060	-0.148	-0.141	-0.184	-0.154	-0.262	-0.147	-0.073	-0.033	0.028	-0.006	-0.155	-0.064	-0.176	-0.062	0.152	0.078	-0.087	-0.064	0.184	0.076	-0.269	0.104	-0.115	0.184	0.163	-0.094	-0.009	-0.083	0.020	0.020	0.032	-0.301
	(.124)	(.510)	(.220)	(.011)		(.454)	(.405)	(.940)	(.908)	(.581)	(.619)	(.608)	(.446)	(.397)	(.829)	(.535)	(.680)	(.305)	(.328)	(.201)	(.285)	(.066)	(.308)	(.613)	(.821)	(.847)	(.969)	(.283)	(.657)	(.221)	(.667)	(.293)	(.588)	(.550)	(.660)	(.200)	(.599)	(.059)	(.470)	(.427)	(.202)	(.258)	(.518)	(.953)	(.566)	(.888)	(.892)	(.828)	(.034)
zotu11	0.038	0.061	-0.091	0.034	0.108		0.030	0.095	0.071	0.070	0.035	-0.001	-0.025	0.054	0.099	0.043	0.041	0.045	0.014	0.295	0.202	0.130	0.150	0.251	0.279	0.170	0.220	0.198	0.135	0.350	-0.147	0.078	0.090	-0.005	-0.054	-0.062	0.198	-0.061	0.235	0.214	0.233	-0.055	0.008	0.152	0.094	0.049	0.213	0.157	-0.115
	(.792)	(.675)	(.527)	(.814)	(.454)		(.836)	(.511)	(.624)	(.631)	(.807)	(.993)	(.863)	(.707)	(.496)	(.765)	(.776)	(.756)	(.925)	(.037)	(.160)	(.368)	(.299)	(.078)	(.049)	(.238)	(.125)	(.169)	(.349)	(.013)	(.307)	(.590)	(.533)	(.970)	(.712)	(.671)	(.168)	(.675)	(.101)	(.136)	(.104)	(.705)	(.954)	(.291)	(.517)	(.738)	(.137)	(.275)	(.428)
protein	-0.314	-0.035	-0.108	-0.196	-0.120	0.030		0.755	0.763	0.771	0.753	0.769	0.733	0.532	0.730	0.623	0.742	0.563	0.572	0.515	0.567	0.415	0.549	0.490	0.471	0.617	0.450	0.316	0.387	0.394	0.022	0.436	0.578	0.567	0.106	0.323	0.529	0.413	0.716	0.387	0.493	0.486	0.510	0.840	0.598	0.299	0.693	0.659	0.588
	(.027)	(.808)	(.457)	(.173)	(.405)	(.836)		(<.001)	(<.001)	(<.001)	(<.001)	(<.001)	(<.001)	(<.001)	(<.001)	(<.001)	(<.001)	(<.001)	(<.001)	(<.001)	(<.001)	(.003)	(<.001)	(<.001)	(.001)	(<.001)	(.001)	(.026)	(.006)	(.005)	(.881)	(.002)	(<.001)	(<.001)	(.463)	(.022)	(<.001)	(.003)	(<.001)	(.006)	(<.001)	(<.001)	(<.001)	(<.001)	(<.001)	(.035)	(<.001)	(<.001)	(<.001)
tryptofan	-0.291	-0.080	-0.089	-0.084	-0.011	0.095	0.755		0.985	0.956	0.967	0.940	0.922	0.738	0.969	0.821	0.971	0.748	0.779	0.500	0.616	0.584	0.621	0.545	0.505	0.680	0.469	0.321	0.396	0.319	0.153	0.280	0.253	0.526	0.245	-0.017	0.434	0.371	0.600	0.405	0.353	0.174	0.622	0.747	0.456	0.428	0.519	0.492	0.468
	(.040)	(.579)	(.538)	(.560)	(.940)	(.511)	(<.001)		(<.001)	(<.001)	(<.001)	(<.001)	(<.001)	(<.001)	(<.001)	(<.001)	(<.001)	(<.001)	(<.001)	(<.001)	(<.001)	(<.001)	(<.001)	(<.001)	(<.001)	(<.001)	(.001)	(.024)	(.005)	(.024)	(.288)	(.049)	(.077)	(<.001)	(.087)	(.909)	(.002)	(.008)	(<.001)	(.004)	(.012)	(.225)	(<.001)	(<.001)	(.001)	(.002)	(<.001)	(<.001)	(.001)
treonine	-0.320	-0.108	-0.055	-0.123	-0.017	0.071	0.763	0.985		0.962	0.976	0.969	0.942	0.710	0.969	0.800	0.982	0.727	0.762	0.481	0.585	0.564	0.597	0.507	0.495	0.702	0.456	0.291	0.366	0.287	0.162	0.247	0.244	0.512	0.225	-0.019	0.424	0.364	0.596	0.396	0.362	0.162	0.604	0.724	0.432	0.377	0.536	0.489	0.438
	(.024)	(.455)	(.707)	(.396)	(.908)	(.624)	(<.001)	(<.001)		(<.001)	(<.001)	(<.001)	(<.001)	(<.001)	(<.001)	(<.001)	(<.001)	(<.001)	(<.001)	(<.001)	(<.001)	(<.001)	(<.001)	(<.001)	(<.001)	(<.001)	(.001)	(.041)	(.009)	(.043)	(.261)	(.083)	(.087)	(<.001)	(.117)	(.896)	(.002)	(.010)	(<.001)	(.005)	(.010)	(.259)	(<.001)	(<.001)	(.002)	(.007)	(<.001)	(<.001)	(.002)
isoleucine	-0.279	-0.144	-0.099	-0.088	-0.080	0.070	0.771	0.956	0.962		0.970	0.942	0.923	0.737	0.956	0.809	0.960	0.739	0.769	0.522	0.611	0.614	0.623	0.511	0.504	0.655	0.474	0.365	0.435	0.352	0.159	0.263	0.285	0.522	0.197	0.015	0.438	0.382	0.597	0.395	0.363	0.161	0.593	0.741	0.389	0.373	0.524	0.476	0.538
	(.050)	(.320)	(.492)	(.542)	(.581)	(.631)	(<.001)	(<.001)	(<.001)		(<.001)	(<.001)	(<.001)	(<.001)	(<.001)	(<.001)	(<.001)	(<.001)	(<.001)	(<.001)	(<.001)	(<.001)	(<.001)	(<.001)	(<.001)	(<.001)	(.001)	(.010)	(.002)	(.013)	(.269)	(.065)	(.045)	(<.001)	(.170)	(.918)	(.002)	(.006)	(<.001)	(.005)	(.010)	(.263)	(<.001)	(<.001)	(.005)	(.008)	(<.001)	(.001)	(<.001)
leucine	-0.284	-0.120	-0.072	-0.132	-0.072	0.035	0.753	0.967	0.976	0.970		0.966	0.957	0.748	0.974	0.819	0.988	0.759	0.792	0.493	0.573	0.584	0.593	0.478	0.484	0.652	0.448	0.319	0.390	0.329	0.226	0.226	0.211	0.523	0.264	0.002	0.396	0.395	0.562	0.408	0.307	0.129	0.652	0.719	0.375	0.380	0.501	0.476	0.468
	(.045)	(.406)	(.617)	(.361)	(.619)	(.807)	(<.001)	(<.001)	(<.001)	(<.001)		(<.001)	(<.001)	(<.001)	(<.001)	(<.001)	(<.001)	(<.001)	(<.001)	(<.001)	(<.001)	(<.001)	(<.001)	(.001)	(<.001)	(<.001)	(.001)	(.025)	(.005)	(.020)	(.114)	(.114)	(.141)	(<.001)	(.064)	(.989)	(.005)	(.005)	(<.001)	(.003)	(.031)	(.371)	(<.001)	(<.001)	(.008)	(.007)	(<.001)	(.001)	(.001)
lysine	-0.386	-0.075	-0.060	-0.135	-0.074	-0.001	0.769	0.940	0.969	0.942	0.966		0.969	0.663	0.922	0.754	0.960	0.699	0.731	0.486	0.551	0.569	0.558	0.482	0.437	0.690	0.401	0.301	0.368	0.314	0.229	0.145	0.212	0.523	0.213	-0.027	0.403	0.359	0.593	0.388	0.385	0.175	0.606	0.701	0.384	0.365	0.540	0.485	0.482
	(.006)	(.605)	(.680)	(.348)	(.608)	(.993)	(<.001)	(<.001)	(<.001)	(<.001)	(<.001)		(<.001)	(<.001)	(<.001)	(<.001)	(<.001)	(<.001)	(<.001)	(<.001)	(<.001)	(<.001)	(<.001)	(<.001)	(.002)	(<.001)	(.004)	(.034)	(.009)	(.027)	(.109)	(.316)	(.139)	(<.001)	(.138)	(.852)	(.004)	(.011)	(<.001)	(.006)	(.006)	(.223)	(<.001)	(<.001)	(.006)	(.009)	(<.001)	(<.001)	(<.001)
methionine	-0.347	-0.096	-0.084	-0.158	-0.110	-0.025	0.733	0.922	0.942	0.923	0.957	0.969		0.740	0.927	0.797	0.957	0.748	0.773	0.501	0.522	0.556	0.539	0.438	0.421	0.652	0.387	0.343	0.426	0.291	0.319	0.161	0.155	0.533	0.229	-0.045	0.392	0.377	0.563	0.434	0.342	0.167	0.673	0.692	0.351	0.381	0.518	0.488	0.494
	(.014)	(.506)	(.562)	(.273)	(.446)	(.863)	(<.001)	(<.001)	(<.001)	(<.001)	(<.001)	(<.001)		(<.001)	(<.001)	(<.001)	(<.001)	(<.001)	(<.001)	(<.001)	(<.001)	(<.001)	(<.001)	(.002)	(.003)	(<.001)	(.006)	(.015)	(.002)	(.041)	(.024)	(.264)	(.282)	(<.001)	(.110)	(.757)	(.005)	(.007)	(<.001)	(.002)	(.016)	(.247)	(<.001)	(<.001)	(.013)	(.007)	(<.001)	(<.001)	(<.001)
cysteine	-0.018	-0.092	-0.174	0.048	-0.122	0.054	0.532	0.738	0.710	0.737	0.748	0.663	0.740		0.782	0.922	0.737	0.955	0.933	0.431	0.429	0.382	0.439	0.349	0.394	0.328	0.422	0.502	0.606	0.214	0.235	0.159	0.185	0.453	0.153	-0.109	0.482	0.521	0.422	0.258	0.207	0.157	0.612	0.553	0.304	0.279	0.422	0.505	0.366
	(.901)	(.524)	(.228)	(.738)	(.397)	(.707)	(<.001)	(<.001)	(<.001)	(<.001)	(<.001)	(<.001)	(<.001)		(<.001)	(<.001)	(<.001)	(<.001)	(<.001)	(.002)	(.002)	(.007)	(.002)	(.013)	(.005)	(.020)	(.002)	(<.001)	(<.001)	(.136)	(.101)	(.269)	(.197)	(.001)	(.289)	(.449)	(<.001)	(<.001)	(.002)	(.070)	(.148)	(.274)	(<.001)	(<.001)	(.032)	(.050)	(.002)	(<.001)	(.009)
phenilalanine	-0.231	-0.146	-0.092	-0.109	-0.031	0.099	0.730	0.969	0.969	0.956	0.974	0.922	0.927	0.782		0.820	0.982	0.771	0.788	0.491	0.572	0.543	0.585	0.481	0.537	0.636	0.503	0.340	0.427	0.256	0.207	0.275	0.219	0.510	0.239	-0.014	0.418	0.414	0.544	0.377	0.302	0.127	0.608	0.704	0.396	0.413	0.508	0.488	0.475
	(.107)	(.312)	(.525)	(.451)	(.829)	(.496)	(<.001)	(<.001)	(<.001)	(<.001)	(<.001)	(<.001)	(<.001)	(<.001)		(<.001)	(<.001)	(<.001)	(<.001)	(<.001)	(<.001)	(<.001)	(<.001)	(<.001)	(<.001)	(<.001)	(<.001)	(.016)	(.002)	(.073)	(.150)	(.053)	(.127)	(<.001)	(.095)	(.923)	(.003)	(.003)	(<.001)	(.007)	(.033)	(.379)	(<.001)	(<.001)	(.005)	(.003)	(<.001)	(<.001)	(.001)
tyrosine	-0.144	-0.055	-0.127	-0.039	-0.090	0.043	0.623	0.821	0.800	0.809	0.819	0.754	0.797	0.922	0.820		0.809	0.945	0.974	0.496	0.536	0.521	0.544	0.465	0.452	0.464	0.478	0.420	0.511	0.337	0.163	0.202	0.281	0.546	0.201	-0.000	0.495	0.496	0.573	0.343	0.274	0.186	0.758	0.684	0.343	0.277	0.509	0.537	0.346
	(.317)	(.707)	(.378)	(.788)	(.535)	(.765)	(<.001)	(<.001)	(<.001)	(<.001)	(<.001)	(<.001)	(<.001)	(<.001)	(<.001)		(<.001)	(<.001)	(<.001)	(<.001)	(<.001)	(<.001)	(<.001)	(.001)	(.001)	(.001)	(.001)	(.003)	(<.001)	(.017)	(.259)	(.159)	(.048)	(<.001)	(.162)	(.998)	(<.001)	(<.001)	(<.001)	(.015)	(.055)	(.195)	(<.001)	(<.001)	(.015)	(.052)	(<.001)	(<.001)	(.014)
valine	-0.304	-0.133	-0.077	-0.132	-0.060	0.041	0.742	0.971	0.982	0.960	0.988	0.960	0.957	0.737	0.982	0.809		0.746	0.772	0.515	0.584	0.577	0.602	0.494	0.520	0.653	0.485	0.316	0.396	0.281	0.239	0.249	0.220	0.537	0.248	-0.008	0.408	0.376	0.563	0.426	0.306	0.145	0.655	0.718	0.406	0.392	0.509	0.489	0.466
	(.032)	(.357)	(.595)	(.361)	(.680)	(.776)	(<.001)	(<.001)	(<.001)	(<.001)	(<.001)	(<.001)	(<.001)	(<.001)	(<.001)	(<.001)		(<.001)	(<.001)	(<.001)	(<.001)	(<.001)	(<.001)	(<.001)	(<.001)	(<.001)	(<.001)	(.026)	(.005)	(.048)	(.095)	(.082)	(.125)	(<.001)	(.082)	(.954)	(.004)	(.008)	(<.001)	(.002)	(.031)	(.313)	(<.001)	(<.001)	(.004)	(.005)	(<.001)	(<.001)	(.001)
arginine	-0.045	-0.096	-0.222	0.014	-0.148	0.045	0.563	0.748	0.727	0.739	0.759	0.699	0.748	0.955	0.771	0.945	0.746		0.972	0.449	0.435	0.374	0.430	0.395	0.415	0.329	0.447	0.458	0.551	0.272	0.245	0.062	0.218	0.453	0.114	-0.146	0.532	0.536	0.477	0.204	0.266	0.171	0.623	0.562	0.324	0.248	0.454	0.501	0.304
	(.754)	(.507)	(.122)	(.925)	(.305)	(.756)	(<.001)	(<.001)	(<.001)	(<.001)	(<.001)	(<.001)	(<.001)	(<.001)	(<.001)	(<.001)	(<.001)		(<.001)	(.001)	(.002)	(.008)	(.002)	(.005)	(.003)	(.020)	(.001)	(.001)	(<.001)	(.056)	(.087)	(.671)	(.129)	(.001)	(.430)	(.311)	(<.001)	(<.001)	(.001)	(.155)	(.062)	(.233)	(<.001)	(<.001)	(.022)	(.082)	(.001)	(<.001)	(.032)
histidine	-0.066	-0.053	-0.169	-0.038	-0.141	0.014	0.572	0.779	0.762	0.769	0.792	0.731	0.773	0.933	0.788	0.974	0.772	0.972		0.440	0.498	0.462	0.503	0.440	0.416	0.405	0.446	0.403	0.491	0.297	0.211	0.099	0.199	0.450	0.151	-0.065	0.469	0.499	0.511	0.248	0.273	0.146	0.691	0.585	0.291	0.256	0.449	0.476	0.303
	(.648)	(.717)	(.240)	(.791)	(.328)	(.925)	(<.001)	(<.001)	(<.001)	(<.001)	(<.001)	(<.001)	(<.001)	(<.001)	(<.001)	(<.001)	(<.001)	(<.001)		(.002)	(<.001)	(.001)	(<.001)	(.002)	(.003)	(.004)	(.001)	(.004)	(<.001)	(.037)	(.142)	(.496)	(.165)	(.001)	(.295)	(.655)	(.001)	(<.001)	(<.001)	(.082)	(.056)	(.312)	(<.001)	(<.001)	(.041)	(.072)	(.001)	(.001)	(.033)
total_fat	-0.068	-0.084	-0.204	-0.180	-0.184	0.295	0.515	0.500	0.481	0.522	0.493	0.486	0.501	0.431	0.491	0.496	0.515	0.449	0.440		0.727	0.600	0.736	0.640	0.776	0.528	0.762	0.702	0.698	0.642	0.081	0.291	0.439	0.562	-0.028	0.101	0.490	0.334	0.518	0.440	0.230	0.132	0.435	0.583	0.316	0.262	0.549	0.571	0.441
	(.639)	(.560)	(.155)	(.210)	(.201)	(.037)	(<.001)	(<.001)	(<.001)	(<.001)	(<.001)	(<.001)	(<.001)	(.002)	(<.001)	(<.001)	(<.001)	(.001)	(.002)		(<.001)	(<.001)	(<.001)	(<.001)	(<.001)	(<.001)	(<.001)	(<.001)	(<.001)	(<.001)	(.578)	(.040)	(.002)	(<.001)	(.848)	(.486)	(<.001)	(.018)	(<.001)	(.002)	(.107)	(.359)	(.002)	(<.001)	(.026)	(.066)	(<.001)	(<.001)	(.001)
fat_saturate	-0.164	-0.059	-0.261	-0.035	-0.154	0.202	0.567	0.616	0.585	0.611	0.573	0.551	0.522	0.429	0.572	0.536	0.584	0.435	0.498	0.727		0.816	0.973	0.935	0.689	0.708	0.676	0.296	0.351	0.498	-0.141	0.451	0.462	0.537	0.041	0.214	0.317	0.214	0.582	0.572	0.462	0.194	0.488	0.671	0.358	0.317	0.531	0.490	0.505
	(.256)	(.683)	(.067)	(.808)	(.285)	(.160)	(<.001)	(<.001)	(<.001)	(<.001)	(<.001)	(<.001)	(<.001)	(.002)	(<.001)	(<.001)	(<.001)	(.002)	(<.001)	(<.001)		(<.001)	(<.001)	(<.001)	(<.001)	(<.001)	(<.001)	(.037)	(.013)	(<.001)	(.330)	(.001)	(.001)	(<.001)	(.775)	(.136)	(.025)	(.136)	(<.001)	(<.001)	(.001)	(.177)	(<.001)	(<.001)	(.011)	(.025)	(<.001)	(<.001)	(<.001)
c_14_0	-0.158	0.020	-0.055	-0.106	-0.262	0.130	0.415	0.584	0.564	0.614	0.584	0.569	0.556	0.382	0.543	0.521	0.577	0.374	0.462	0.600	0.816		0.818	0.687	0.462	0.643	0.413	0.235	0.233	0.536	-0.027	0.223	0.223	0.479	0.233	0.080	0.103	0.234	0.439	0.531	0.270	-0.046	0.575	0.539	0.144	0.295	0.401	0.323	0.512
	(.273)	(.892)	(.703)	(.465)	(.066)	(.368)	(.003)	(<.001)	(<.001)	(<.001)	(<.001)	(<.001)	(<.001)	(.007)	(<.001)	(<.001)	(<.001)	(.008)	(.001)	(<.001)	(<.001)		(<.001)	(<.001)	(.001)	(<.001)	(.003)	(.101)	(.104)	(<.001)	(.852)	(.119)	(.120)	(.001)	(.103)	(.580)	(.474)	(.102)	(.002)	(<.001)	(.058)	(.748)	(<.001)	(<.001)	(.318)	(.038)	(.004)	(.023)	(<.001)
c_16_0	-0.140	-0.085	-0.241	-0.097	-0.147	0.150	0.549	0.621	0.597	0.623	0.593	0.558	0.539	0.439	0.585	0.544	0.602	0.430	0.503	0.736	0.973	0.818		0.862	0.714	0.739	0.701	0.302	0.373	0.455	-0.094	0.478	0.420	0.563	0.041	0.188	0.279	0.204	0.539	0.611	0.394	0.196	0.517	0.647	0.329	0.297	0.491	0.459	0.494
	(.332)	(.559)	(.092)	(.502)	(.308)	(.299)	(<.001)	(<.001)	(<.001)	(<.001)	(<.001)	(<.001)	(<.001)	(.002)	(<.001)	(<.001)	(<.001)	(.002)	(<.001)	(<.001)	(<.001)	(<.001)		(<.001)	(<.001)	(<.001)	(<.001)	(.034)	(.008)	(.001)	(.516)	(<.001)	(.003)	(<.001)	(.777)	(.190)	(.050)	(.155)	(<.001)	(<.001)	(.005)	(.172)	(<.001)	(<.001)	(.020)	(.037)	(<.001)	(.001)	(<.001)
c_18_0	-0.207	-0.052	-0.274	0.075	-0.073	0.251	0.490	0.545	0.507	0.511	0.478	0.482	0.438	0.349	0.481	0.465	0.494	0.395	0.440	0.640	0.935	0.687	0.862		0.622	0.629	0.620	0.224	0.286	0.426	-0.168	0.374	0.446	0.466	0.029	0.154	0.340	0.123	0.536	0.461	0.547	0.195	0.379	0.611	0.328	0.268	0.504	0.451	0.370
	(.149)	(.718)	(.054)	(.606)	(.613)	(.078)	(<.001)	(<.001)	(<.001)	(<.001)	(.001)	(<.001)	(.002)	(.013)	(<.001)	(.001)	(<.001)	(.005)	(.002)	(<.001)	(<.001)	(<.001)	(<.001)		(<.001)	(<.001)	(<.001)	(.118)	(.044)	(.002)	(.243)	(.007)	(.001)	(.001)	(.842)	(.286)	(.016)	(.393)	(<.001)	(.001)	(<.001)	(.174)	(.007)	(<.001)	(.021)	(.060)	(<.001)	(.001)	(.008)
monoins_fat	0.152	-0.223	-0.326	-0.197	-0.033	0.279	0.471	0.505	0.495	0.504	0.484	0.437	0.421	0.394	0.537	0.452	0.520	0.415	0.416	0.776	0.689	0.462	0.714	0.622		0.606	0.981	0.387	0.487	0.328	0.101	0.431	0.473	0.580	0.028	0.104	0.500	0.256	0.536	0.493	0.288	0.272	0.400	0.574	0.277	0.201	0.480	0.520	0.353
	(.293)	(.119)	(.021)	(.171)	(.821)	(.049)	(.001)	(<.001)	(<.001)	(<.001)	(<.001)	(.002)	(.003)	(.005)	(<.001)	(.001)	(<.001)	(.003)	(.003)	(<.001)	(<.001)	(.001)	(<.001)	(<.001)		(<.001)	(<.001)	(.006)	(<.001)	(.021)	(.483)	(.002)	(.001)	(<.001)	(.847)	(.474)	(<.001)	(.073)	(<.001)	(<.001)	(.043)	(.056)	(.004)	(<.001)	(.052)	(.161)	(<.001)	(<.001)	(.012)
c_16_1	-0.329	-0.105	-0.149	-0.134	0.028	0.170	0.617	0.680	0.702	0.655	0.652	0.690	0.652	0.328	0.636	0.464	0.653	0.329	0.405	0.528	0.708	0.643	0.739	0.629	0.606		0.526	0.165	0.232	0.319	0.035	0.382	0.270	0.539	0.156	0.135	0.246	0.064	0.583	0.581	0.463	0.238	0.484	0.628	0.253	0.234	0.564	0.450	0.429
	(.020)	(.466)	(.300)	(.355)	(.847)	(.238)	(<.001)	(<.001)	(<.001)	(<.001)	(<.001)	(<.001)	(<.001)	(.020)	(<.001)	(.001)	(<.001)	(.020)	(.004)	(<.001)	(<.001)	(<.001)	(<.001)	(<.001)	(<.001)		(<.001)	(.252)	(.105)	(.025)	(.810)	(.006)	(.058)	(<.001)	(.278)	(.351)	(.086)	(.658)	(<.001)	(<.001)	(.001)	(.097)	(<.001)	(<.001)	(.076)	(.102)	(<.001)	(.001)	(.002)
c_18_1	0.170	-0.218	-0.351	-0.164	-0.006	0.220	0.450	0.469	0.456	0.474	0.448	0.401	0.387	0.422	0.503	0.478	0.485	0.447	0.446	0.762	0.676	0.413	0.701	0.620	0.981	0.526		0.413	0.519	0.295	0.075	0.428	0.508	0.589	-0.040	0.116	0.531	0.293	0.536	0.469	0.280	0.313	0.413	0.580	0.290	0.190	0.478	0.534	0.341
	(.239)	(.129)	(.012)	(.254)	(.969)	(.125)	(.001)	(.001)	(.001)	(.001)	(.001)	(.004)	(.006)	(.002)	(<.001)	(.001)	(<.001)	(.001)	(.001)	(<.001)	(<.001)	(.003)	(<.001)	(<.001)	(<.001)	(<.001)		(.003)	(<.001)	(.038)	(.606)	(.002)	(<.001)	(<.001)	(.782)	(.423)	(<.001)	(.039)	(<.001)	(.001)	(.049)	(.028)	(.003)	(<.001)	(.042)	(.187)	(.001)	(<.001)	(.016)
polins_fat	0.039	-0.116	-0.073	0.045	-0.155	0.198	0.316	0.321	0.291	0.365	0.319	0.301	0.343	0.502	0.340	0.420	0.316	0.458	0.403	0.702	0.296	0.235	0.302	0.224	0.387	0.165	0.413		0.924	0.562	0.151	0.111	0.172	0.204	-0.109	-0.083	0.487	0.431	0.196	0.067	-0.003	0.018	0.191	0.311	0.209	0.145	0.373	0.428	0.339
	(.790)	(.423)	(.616)	(.757)	(.283)	(.169)	(.026)	(.024)	(.041)	(.010)	(.025)	(.034)	(.015)	(<.001)	(.016)	(.003)	(.026)	(.001)	(.004)	(<.001)	(.037)	(.101)	(.034)	(.118)	(.006)	(.252)	(.003)		(<.001)	(<.001)	(.295)	(.444)	(.233)	(.156)	(.453)	(.567)	(<.001)	(.002)	(.172)	(.641)	(.984)	(.903)	(.184)	(.028)	(.146)	(.313)	(.008)	(.002)	(.017)
c_18_2	-0.026	-0.150	-0.049	0.117	-0.064	0.135	0.387	0.396	0.366	0.435	0.390	0.368	0.426	0.606	0.427	0.511	0.396	0.551	0.491	0.698	0.351	0.233	0.373	0.286	0.487	0.232	0.519	0.924		0.420	0.123	0.200	0.243	0.294	-0.098	-0.073	0.553	0.433	0.256	0.117	0.089	0.134	0.225	0.387	0.210	0.218	0.445	0.507	0.413
	(.858)	(.300)	(.736)	(.419)	(.657)	(.349)	(.006)	(.005)	(.009)	(.002)	(.005)	(.009)	(.002)	(<.001)	(.002)	(<.001)	(.005)	(<.001)	(<.001)	(<.001)	(.013)	(.104)	(.008)	(.044)	(<.001)	(.105)	(<.001)	(<.001)		(.003)	(.396)	(.163)	(.089)	(.039)	(.498)	(.616)	(<.001)	(.002)	(.072)	(.419)	(.538)	(.352)	(.116)	(.006)	(.144)	(.128)	(.001)	(<.001)	(.003)
c_18_3	-0.073	0.058	-0.055	-0.095	-0.176	0.350	0.394	0.319	0.287	0.352	0.329	0.314	0.291	0.214	0.256	0.337	0.281	0.272	0.297	0.642	0.498	0.536	0.455	0.426	0.328	0.319	0.295	0.562	0.420		-0.129	0.118	0.256	0.185	0.062	0.117	0.355	0.343	0.427	0.248	0.071	-0.045	0.342	0.403	0.188	0.188	0.400	0.383	0.327
	(.615)	(.689)	(.706)	(.512)	(.221)	(.013)	(.005)	(.024)	(.043)	(.013)	(.020)	(.027)	(.041)	(.136)	(.073)	(.017)	(.048)	(.056)	(.037)	(<.001)	(<.001)	(<.001)	(.001)	(.002)	(.021)	(.025)	(.038)	(<.001)	(.003)		(.373)	(.414)	(.073)	(.199)	(.670)	(.420)	(.012)	(.015)	(.002)	(.083)	(.624)	(.756)	(.015)	(.004)	(.191)	(.190)	(.004)	(.006)	(.021)
trans_fat	0.128	-0.128	-0.256	-0.216	-0.062	-0.147	0.022	0.153	0.162	0.159	0.226	0.229	0.319	0.235	0.207	0.163	0.239	0.245	0.211	0.081	-0.141	-0.027	-0.094	-0.168	0.101	0.035	0.075	0.151	0.123	-0.129		-0.174	-0.251	0.140	0.213	-0.084	0.062	0.026	0.049	0.124	-0.066	0.070	0.268	0.021	-0.025	0.110	-0.154	-0.053	-0.039
	(.376)	(.377)	(.073)	(.132)	(.667)	(.307)	(.881)	(.288)	(.261)	(.269)	(.114)	(.109)	(.024)	(.101)	(.150)	(.259)	(.095)	(.087)	(.142)	(.578)	(.330)	(.852)	(.516)	(.243)	(.483)	(.810)	(.606)	(.295)	(.396)	(.373)		(.226)	(.079)	(.331)	(.138)	(.561)	(.671)	(.859)	(.735)	(.391)	(.650)	(.631)	(.060)	(.888)	(.864)	(.447)	(.285)	(.716)	(.790)
cholesterol	-0.092	-0.177	-0.058	0.080	0.152	0.078	0.436	0.280	0.247	0.263	0.226	0.145	0.161	0.159	0.275	0.202	0.249	0.062	0.099	0.291	0.451	0.223	0.478	0.374	0.431	0.382	0.428	0.111	0.200	0.118	-0.174		0.468	0.366	0.075	0.472	0.111	-0.051	0.321	0.519	0.232	0.478	0.209	0.517	0.261	-0.041	0.204	0.291	0.238
	(.523)	(.218)	(.690)	(.582)	(.293)	(.590)	(.002)	(.049)	(.083)	(.065)	(.114)	(.316)	(.264)	(.269)	(.053)	(.159)	(.082)	(.671)	(.496)	(.040)	(.001)	(.119)	(<.001)	(.007)	(.002)	(.006)	(.002)	(.444)	(.163)	(.414)	(.226)		(.001)	(.009)	(.606)	(.001)	(.443)	(.726)	(.023)	(<.001)	(.106)	(<.001)	(.145)	(<.001)	(.067)	(.779)	(.155)	(.041)	(.096)
carohydrates	-0.068	-0.050	-0.062	-0.079	0.078	0.090	0.578	0.253	0.244	0.285	0.211	0.212	0.155	0.185	0.219	0.281	0.220	0.218	0.199	0.439	0.462	0.223	0.420	0.446	0.473	0.270	0.508	0.172	0.243	0.256	-0.251	0.468		0.494	-0.053	0.400	0.543	0.235	0.635	0.317	0.527	0.666	0.253	0.648	0.606	-0.029	0.640	0.654	0.323
	(.637)	(.729)	(.666)	(.588)	(.588)	(.533)	(<.001)	(.077)	(.087)	(.045)	(.141)	(.139)	(.282)	(.197)	(.127)	(.048)	(.125)	(.129)	(.165)	(.002)	(.001)	(.120)	(.003)	(.001)	(.001)	(.058)	(<.001)	(.233)	(.089)	(.073)	(.079)	(.001)		(<.001)	(.716)	(.004)	(<.001)	(.101)	(<.001)	(.025)	(<.001)	(<.001)	(.076)	(<.001)	(<.001)	(.840)	(<.001)	(<.001)	(.023)
sugar	-0.105	0.081	-0.245	-0.112	-0.087	-0.005	0.567	0.526	0.512	0.522	0.523	0.523	0.533	0.453	0.510	0.546	0.537	0.453	0.450	0.562	0.537	0.479	0.563	0.466	0.580	0.539	0.589	0.204	0.294	0.185	0.140	0.366	0.494		0.297	0.189	0.380	0.297	0.624	0.592	0.333	0.407	0.667	0.748	0.368	0.196	0.531	0.614	0.444
	(.469)	(.576)	(.087)	(.441)	(.550)	(.970)	(<.001)	(<.001)	(<.001)	(<.001)	(<.001)	(<.001)	(<.001)	(.001)	(<.001)	(<.001)	(<.001)	(.001)	(.001)	(<.001)	(<.001)	(.001)	(<.001)	(.001)	(<.001)	(<.001)	(<.001)	(.156)	(.039)	(.199)	(.331)	(.009)	(<.001)		(.036)	(.188)	(.007)	(.037)	(<.001)	(<.001)	(.019)	(.004)	(<.001)	(<.001)	(.009)	(.172)	(<.001)	(<.001)	(.001)
ethanol	0.029	0.213	0.109	-0.094	-0.064	-0.054	0.106	0.245	0.225	0.197	0.264	0.213	0.229	0.153	0.239	0.201	0.248	0.114	0.151	-0.028	0.041	0.233	0.041	0.029	0.028	0.156	-0.040	-0.109	-0.098	0.062	0.213	0.075	-0.053	0.297		0.053	-0.105	0.204	0.026	0.092	-0.096	-0.158	0.271	0.171	-0.054	0.111	0.064	0.113	0.018
	(.843)	(.137)	(.450)	(.517)	(.660)	(.712)	(.463)	(.087)	(.117)	(.170)	(.064)	(.138)	(.110)	(.289)	(.095)	(.162)	(.082)	(.430)	(.295)	(.848)	(.775)	(.103)	(.777)	(.842)	(.847)	(.278)	(.782)	(.453)	(.498)	(.670)	(.138)	(.606)	(.716)	(.036)		(.715)	(.469)	(.156)	(.859)	(.526)	(.508)	(.273)	(.057)	(.235)	(.710)	(.442)	(.656)	(.434)	(.902)
cafeine	-0.111	-0.024	0.132	-0.143	0.184	-0.062	0.323	-0.017	-0.019	0.015	0.002	-0.027	-0.045	-0.109	-0.014	-0.000	-0.008	-0.146	-0.065	0.101	0.214	0.080	0.188	0.154	0.104	0.135	0.116	-0.083	-0.073	0.117	-0.084	0.472	0.400	0.189	0.053		-0.003	-0.124	0.392	0.200	0.185	0.358	0.244	0.378	0.227	-0.022	0.243	0.281	0.159
	(.442)	(.870)	(.362)	(.323)	(.200)	(.671)	(.022)	(.909)	(.896)	(.918)	(.989)	(.852)	(.757)	(.449)	(.923)	(.998)	(.954)	(.311)	(.655)	(.486)	(.136)	(.580)	(.190)	(.286)	(.474)	(.351)	(.423)	(.567)	(.616)	(.420)	(.561)	(.001)	(.004)	(.188)	(.715)		(.986)	(.391)	(.005)	(.165)	(.199)	(.011)	(.087)	(.007)	(.112)	(.880)	(.090)	(.048)	(.270)
raw_fiber	0.113	-0.299	-0.299	-0.071	0.076	0.198	0.529	0.434	0.424	0.438	0.396	0.403	0.392	0.482	0.418	0.495	0.408	0.532	0.469	0.490	0.317	0.103	0.279	0.340	0.500	0.246	0.531	0.487	0.553	0.355	0.062	0.111	0.543	0.380	-0.105	-0.003		0.527	0.656	0.240	0.397	0.446	0.348	0.578	0.609	0.154	0.663	0.712	0.362
	(.434)	(.035)	(.035)	(.623)	(.599)	(.168)	(<.001)	(.002)	(.002)	(.002)	(.005)	(.004)	(.005)	(<.001)	(.003)	(<.001)	(.004)	(<.001)	(.001)	(<.001)	(.025)	(.474)	(.050)	(.016)	(<.001)	(.086)	(<.001)	(<.001)	(<.001)	(.012)	(.671)	(.443)	(<.001)	(.007)	(.469)	(.986)		(<.001)	(<.001)	(.093)	(.005)	(.001)	(.014)	(<.001)	(<.001)	(.286)	(<.001)	(<.001)	(.010)
dietary_fiber	0.184	-0.084	-0.159	-0.237	-0.269	-0.061	0.413	0.371	0.364	0.382	0.395	0.359	0.377	0.521	0.414	0.496	0.376	0.536	0.499	0.334	0.214	0.234	0.204	0.123	0.256	0.064	0.293	0.431	0.433	0.343	0.026	-0.051	0.235	0.297	0.204	-0.124	0.527		0.266	0.023	-0.005	0.037	0.320	0.354	0.458	0.226	0.506	0.571	0.446
	(.200)	(.561)	(.272)	(.098)	(.059)	(.675)	(.003)	(.008)	(.010)	(.006)	(.005)	(.011)	(.007)	(<.001)	(.003)	(<.001)	(.008)	(<.001)	(<.001)	(.018)	(.136)	(.102)	(.155)	(.393)	(.073)	(.658)	(.039)	(.002)	(.002)	(.015)	(.859)	(.726)	(.101)	(.037)	(.156)	(.391)	(<.001)		(.062)	(.871)	(.974)	(.798)	(.024)	(.012)	(.001)	(.115)	(<.001)	(<.001)	(.001)
ashes	-0.137	-0.009	-0.256	-0.190	0.104	0.235	0.716	0.600	0.596	0.597	0.562	0.593	0.563	0.422	0.544	0.573	0.563	0.477	0.511	0.518	0.582	0.439	0.539	0.536	0.536	0.583	0.536	0.196	0.256	0.427	0.049	0.321	0.635	0.624	0.026	0.392	0.656	0.266		0.533	0.610	0.589	0.665	0.847	0.587	0.231	0.719	0.699	0.414
	(.343)	(.950)	(.073)	(.185)	(.470)	(.101)	(<.001)	(<.001)	(<.001)	(<.001)	(<.001)	(<.001)	(<.001)	(.002)	(<.001)	(<.001)	(<.001)	(.001)	(<.001)	(<.001)	(<.001)	(.002)	(<.001)	(<.001)	(<.001)	(<.001)	(<.001)	(.172)	(.072)	(.002)	(.735)	(.023)	(<.001)	(<.001)	(.859)	(.005)	(<.001)	(.062)		(<.001)	(<.001)	(<.001)	(<.001)	(<.001)	(<.001)	(.106)	(<.001)	(<.001)	(.003)
iodine	-0.127	-0.212	-0.205	-0.186	-0.115	0.214	0.387	0.405	0.396	0.395	0.408	0.388	0.434	0.258	0.377	0.343	0.426	0.204	0.248	0.440	0.572	0.531	0.611	0.461	0.493	0.581	0.469	0.067	0.117	0.248	0.124	0.519	0.317	0.592	0.092	0.200	0.240	0.023	0.533		0.296	0.410	0.640	0.635	0.317	0.130	0.351	0.415	0.387
	(.378)	(.140)	(.153)	(.196)	(.427)	(.136)	(.006)	(.004)	(.005)	(.005)	(.003)	(.006)	(.002)	(.070)	(.007)	(.015)	(.002)	(.155)	(.082)	(.002)	(<.001)	(<.001)	(<.001)	(.001)	(<.001)	(<.001)	(.001)	(.641)	(.419)	(.083)	(.391)	(<.001)	(.025)	(<.001)	(.526)	(.165)	(.093)	(.871)	(<.001)		(.037)	(.003)	(<.001)	(<.001)	(.025)	(.366)	(.013)	(.003)	(.006)
fluorine	-0.221	-0.113	-0.240	0.042	0.184	0.233	0.493	0.353	0.362	0.363	0.307	0.385	0.342	0.207	0.302	0.274	0.306	0.266	0.273	0.230	0.462	0.270	0.394	0.547	0.288	0.463	0.280	-0.003	0.089	0.071	-0.066	0.232	0.527	0.333	-0.096	0.185	0.397	-0.005	0.610	0.296		0.559	0.257	0.535	0.370	-0.011	0.607	0.466	0.207
	(.123)	(.436)	(.094)	(.774)	(.202)	(.104)	(<.001)	(.012)	(.010)	(.010)	(.031)	(.006)	(.016)	(.148)	(.033)	(.055)	(.031)	(.062)	(.056)	(.107)	(.001)	(.058)	(.005)	(<.001)	(.043)	(.001)	(.049)	(.984)	(.538)	(.624)	(.650)	(.106)	(<.001)	(.019)	(.508)	(.199)	(.005)	(.974)	(<.001)	(.037)		(<.001)	(.071)	(<.001)	(.008)	(.938)	(<.001)	(.001)	(.148)
selenium	-0.089	-0.067	-0.207	0.031	0.163	-0.055	0.486	0.174	0.162	0.161	0.129	0.175	0.167	0.157	0.127	0.186	0.145	0.171	0.146	0.132	0.194	-0.046	0.196	0.195	0.272	0.238	0.313	0.018	0.134	-0.045	0.070	0.478	0.666	0.407	-0.158	0.358	0.446	0.037	0.589	0.410	0.559		0.303	0.523	0.586	-0.083	0.435	0.533	0.265
	(.537)	(.642)	(.150)	(.831)	(.258)	(.705)	(<.001)	(.225)	(.259)	(.263)	(.371)	(.223)	(.247)	(.274)	(.379)	(.195)	(.313)	(.233)	(.312)	(.359)	(.177)	(.748)	(.172)	(.174)	(.056)	(.097)	(.028)	(.903)	(.352)	(.756)	(.631)	(<.001)	(<.001)	(.004)	(.273)	(.011)	(.001)	(.798)	(<.001)	(.003)	(<.001)		(.033)	(<.001)	(<.001)	(.566)	(.002)	(<.001)	(.063)
calcium	-0.119	0.042	-0.160	-0.242	-0.094	0.008	0.510	0.622	0.604	0.593	0.652	0.606	0.673	0.612	0.608	0.758	0.655	0.623	0.691	0.435	0.488	0.575	0.517	0.379	0.400	0.484	0.413	0.191	0.225	0.342	0.268	0.209	0.253	0.667	0.271	0.244	0.348	0.320	0.665	0.640	0.257	0.303		0.716	0.366	0.234	0.506	0.565	0.361
	(.412)	(.774)	(.266)	(.091)	(.518)	(.954)	(<.001)	(<.001)	(<.001)	(<.001)	(<.001)	(<.001)	(<.001)	(<.001)	(<.001)	(<.001)	(<.001)	(<.001)	(<.001)	(.002)	(<.001)	(<.001)	(<.001)	(.007)	(.004)	(<.001)	(.003)	(.184)	(.116)	(.015)	(.060)	(.145)	(.076)	(<.001)	(.057)	(.087)	(.014)	(.024)	(<.001)	(<.001)	(.071)	(.033)		(<.001)	(.009)	(.102)	(<.001)	(<.001)	(.010)
match	-0.229	-0.074	-0.162	-0.114	-0.009	0.152	0.840	0.747	0.724	0.741	0.719	0.701	0.692	0.553	0.704	0.684	0.718	0.562	0.585	0.583	0.671	0.539	0.647	0.611	0.574	0.628	0.580	0.311	0.387	0.403	0.021	0.517	0.648	0.748	0.171	0.378	0.578	0.354	0.847	0.635	0.535	0.523	0.716		0.597	0.218	0.718	0.726	0.526
	(.110)	(.610)	(.260)	(.432)	(.953)	(.291)	(<.001)	(<.001)	(<.001)	(<.001)	(<.001)	(<.001)	(<.001)	(<.001)	(<.001)	(<.001)	(<.001)	(<.001)	(<.001)	(<.001)	(<.001)	(<.001)	(<.001)	(<.001)	(<.001)	(<.001)	(<.001)	(.028)	(.006)	(.004)	(.888)	(<.001)	(<.001)	(<.001)	(.235)	(.007)	(<.001)	(.012)	(<.001)	(<.001)	(<.001)	(<.001)	(<.001)		(<.001)	(.127)	(<.001)	(<.001)	(<.001)
iron	-0.052	-0.038	-0.204	-0.215	-0.083	0.094	0.598	0.456	0.432	0.389	0.375	0.384	0.351	0.304	0.396	0.343	0.406	0.324	0.291	0.316	0.358	0.144	0.329	0.328	0.277	0.253	0.290	0.209	0.210	0.188	-0.025	0.261	0.606	0.368	-0.054	0.227	0.609	0.458	0.587	0.317	0.370	0.586	0.366	0.597		0.221	0.604	0.667	0.385
	(.719)	(.794)	(.156)	(.133)	(.566)	(.517)	(<.001)	(.001)	(.002)	(.005)	(.008)	(.006)	(.013)	(.032)	(.005)	(.015)	(.004)	(.022)	(.041)	(.026)	(.011)	(.318)	(.020)	(.021)	(.052)	(.076)	(.042)	(.146)	(.144)	(.191)	(.864)	(.067)	(<.001)	(.009)	(.710)	(.112)	(<.001)	(.001)	(<.001)	(.025)	(.008)	(<.001)	(.009)	(<.001)		(.122)	(<.001)	(<.001)	(.006)
sodium	-0.090	0.261	-0.114	-0.084	0.020	0.049	0.299	0.428	0.377	0.373	0.380	0.365	0.381	0.279	0.413	0.277	0.392	0.248	0.256	0.262	0.317	0.295	0.297	0.268	0.201	0.234	0.190	0.145	0.218	0.188	0.110	-0.041	-0.029	0.196	0.111	-0.022	0.154	0.226	0.231	0.130	-0.011	-0.083	0.234	0.218	0.221		0.156	0.125	0.408
	(.536)	(.067)	(.431)	(.561)	(.888)	(.738)	(.035)	(.002)	(.007)	(.008)	(.007)	(.009)	(.007)	(.050)	(.003)	(.052)	(.005)	(.082)	(.072)	(.066)	(.025)	(.038)	(.037)	(.060)	(.161)	(.102)	(.187)	(.313)	(.128)	(.190)	(.447)	(.779)	(.840)	(.172)	(.442)	(.880)	(.286)	(.115)	(.106)	(.366)	(.938)	(.566)	(.102)	(.127)	(.122)		(.279)	(.386)	(.003)
potassium	-0.214	-0.055	-0.054	-0.109	0.020	0.213	0.693	0.519	0.536	0.524	0.501	0.540	0.518	0.422	0.508	0.509	0.509	0.454	0.449	0.549	0.531	0.401	0.491	0.504	0.480	0.564	0.478	0.373	0.445	0.400	-0.154	0.204	0.640	0.531	0.064	0.243	0.663	0.506	0.719	0.351	0.607	0.435	0.506	0.718	0.604	0.156		0.919	0.543
	(.136)	(.704)	(.708)	(.452)	(.892)	(.137)	(<.001)	(<.001)	(<.001)	(<.001)	(<.001)	(<.001)	(<.001)	(.002)	(<.001)	(<.001)	(<.001)	(.001)	(.001)	(<.001)	(<.001)	(.004)	(<.001)	(<.001)	(<.001)	(<.001)	(.001)	(.008)	(.001)	(.004)	(.285)	(.155)	(<.001)	(<.001)	(.656)	(.090)	(<.001)	(<.001)	(<.001)	(.013)	(<.001)	(.002)	(<.001)	(<.001)	(<.001)	(.279)		(<.001)	(<.001)
magnesium	-0.111	-0.038	-0.081	-0.037	0.032	0.157	0.659	0.492	0.489	0.476	0.476	0.485	0.488	0.505	0.488	0.537	0.489	0.501	0.476	0.571	0.490	0.323	0.459	0.451	0.520	0.450	0.534	0.428	0.507	0.383	-0.053	0.291	0.654	0.614	0.113	0.281	0.712	0.571	0.699	0.415	0.466	0.533	0.565	0.726	0.667	0.125	0.919		0.549
	(.445)	(.795)	(.578)	(.798)	(.828)	(.275)	(<.001)	(<.001)	(<.001)	(.001)	(.001)	(<.001)	(<.001)	(<.001)	(<.001)	(<.001)	(<.001)	(<.001)	(.001)	(<.001)	(<.001)	(.023)	(.001)	(.001)	(<.001)	(.001)	(<.001)	(.002)	(<.001)	(.006)	(.716)	(.041)	(<.001)	(<.001)	(.434)	(.048)	(<.001)	(<.001)	(<.001)	(.003)	(.001)	(<.001)	(<.001)	(<.001)	(<.001)	(.386)	(<.001)		(<.001)
zinc	-0.179	-0.070	-0.128	-0.063	-0.301	-0.115	0.588	0.468	0.438	0.538	0.468	0.482	0.494	0.366	0.475	0.346	0.466	0.304	0.303	0.441	0.505	0.512	0.494	0.370	0.353	0.429	0.341	0.339	0.413	0.327	-0.039	0.238	0.323	0.444	0.018	0.159	0.362	0.446	0.414	0.387	0.207	0.265	0.361	0.526	0.385	0.408	0.543	0.549
	(.213)	(.627)	(.377)	(.666)	(.034)	(.428)	(<.001)	(.001)	(.002)	(<.001)	(.001)	(<.001)	(<.001)	(.009)	(.001)	(.014)	(.001)	(.032)	(.033)	(.001)	(<.001)	(<.001)	(<.001)	(.008)	(.012)	(.002)	(.016)	(.017)	(.003)	(.021)	(.790)	(.096)	(.023)	(.001)	(.902)	(.270)	(.010)	(.001)	(.003)	(.006)	(.148)	(.063)	(.010)	(<.001)	(.006)	(.003)	(<.001)	(<.001)
copper	-0.012	-0.123	-0.112	0.068	-0.044	0.265	0.202	0.255	0.240	0.249	0.217	0.174	0.190	0.350	0.298	0.301	0.251	0.325	0.257	0.339	0.350	0.250	0.319	0.327	0.396	0.185	0.408	0.245	0.331	0.173	-0.295	0.110	0.423	0.166	-0.022	-0.183	0.401	0.489	0.185	0.194	0.182	0.172	0.159	0.263	0.432	0.114	0.532	0.551	0.386
	(.934)	(.395)	(.441)	(.640)	(.763)	(.063)	(.159)	(.074)	(.093)	(.081)	(.129)	(.226)	(.185)	(.013)	(.036)	(.034)	(.079)	(.022)	(.072)	(.016)	(.013)	(.080)	(.024)	(.021)	(.005)	(.198)	(.003)	(.087)	(.019)	(.229)	(.037)	(.445)	(.002)	(.250)	(.877)	(.202)	(.004)	(<.001)	(.199)	(.177)	(.205)	(.232)	(.270)	(.065)	(.002)	(.430)	(<.001)	(<.001)	(.006)
manganesse	-0.049	0.010	-0.123	-0.191	-0.131	0.003	0.476	0.357	0.345	0.311	0.344	0.348	0.381	0.449	0.378	0.441	0.357	0.414	0.401	0.363	0.364	0.283	0.329	0.320	0.351	0.324	0.383	0.274	0.352	0.193	-0.068	0.139	0.446	0.458	0.181	0.154	0.418	0.632	0.414	0.321	0.272	0.357	0.476	0.506	0.532	0.294	0.722	0.746	0.565
	(.735)	(.945)	(.394)	(.185)	(.365)	(.985)	(.001)	(.011)	(.015)	(.028)	(.015)	(.014)	(.007)	(.001)	(.007)	(.001)	(.011)	(.003)	(.004)	(.010)	(.010)	(.047)	(.020)	(.024)	(.013)	(.022)	(.006)	(.054)	(.012)	(.180)	(.639)	(.336)	(.001)	(.001)	(.209)	(.285)	(.003)	(<.001)	(.003)	(.023)	(.057)	(.011)	(.001)	(<.001)	(<.001)	(.039)	(<.001)	(<.001)	(<.001)
vitamine_a	-0.278	0.011	0.087	-0.104	-0.007	0.204	0.405	0.452	0.439	0.421	0.456	0.433	0.468	0.430	0.424	0.460	0.449	0.426	0.433	0.352	0.321	0.271	0.365	0.271	0.202	0.342	0.190	0.223	0.299	0.362	-0.008	0.107	0.157	0.284	-0.015	0.071	0.358	0.236	0.421	0.407	0.072	0.214	0.486	0.387	0.426	0.237	0.416	0.513	0.326
	(.051)	(.942)	(.548)	(.473)	(.963)	(.155)	(.004)	(.001)	(.002)	(.003)	(.001)	(.002)	(.001)	(.002)	(.002)	(.001)	(.001)	(.002)	(.002)	(.012)	(.024)	(.057)	(.010)	(.057)	(.160)	(.015)	(.185)	(.119)	(.035)	(.010)	(.958)	(.461)	(.277)	(.046)	(.918)	(.623)	(.011)	(.099)	(.003)	(.004)	(.620)	(.135)	(<.001)	(.006)	(.002)	(.097)	(.003)	(<.001)	(.021)
vitamine_a_a	-0.319	0.035	0.094	-0.075	-0.019	0.180	0.375	0.423	0.415	0.373	0.438	0.392	0.442	0.444	0.416	0.479	0.442	0.436	0.439	0.306	0.257	0.222	0.312	0.206	0.153	0.282	0.156	0.187	0.271	0.288	0.001	0.138	0.127	0.314	0.111	0.039	0.285	0.292	0.311	0.386	-0.065	0.120	0.484	0.371	0.368	0.190	0.388	0.488	0.241
	(.024)	(.810)	(.515)	(.603)	(.897)	(.212)	(.008)	(.002)	(.003)	(.008)	(.002)	(.005)	(.001)	(.001)	(.003)	(.001)	(.001)	(.002)	(.002)	(.031)	(.072)	(.121)	(.028)	(.151)	(.287)	(.048)	(.278)	(.194)	(.057)	(.043)	(.995)	(.340)	(.378)	(.027)	(.442)	(.788)	(.045)	(.040)	(.028)	(.006)	(.655)	(.405)	(<.001)	(.008)	(.009)	(.185)	(.006)	(<.001)	(.092)
tiamine	-0.003	0.028	-0.317	-0.173	-0.127	0.280	0.584	0.549	0.514	0.520	0.476	0.501	0.499	0.443	0.493	0.520	0.488	0.478	0.461	0.447	0.490	0.435	0.447	0.453	0.433	0.467	0.427	0.264	0.262	0.319	0.067	0.081	0.432	0.563	0.106	0.048	0.591	0.480	0.682	0.457	0.508	0.437	0.576	0.695	0.645	0.224	0.701	0.685	0.498
	(.983)	(.844)	(.025)	(.229)	(.380)	(.049)	(<.001)	(<.001)	(<.001)	(<.001)	(.001)	(<.001)	(<.001)	(.001)	(<.001)	(<.001)	(<.001)	(.001)	(.001)	(.001)	(<.001)	(.002)	(.001)	(.001)	(.002)	(.001)	(.002)	(.065)	(.066)	(.024)	(.643)	(.577)	(.002)	(<.001)	(.465)	(.740)	(<.001)	(<.001)	(<.001)	(.001)	(<.001)	(.002)	(<.001)	(<.001)	(<.001)	(.118)	(<.001)	(<.001)	(<.001)
riboflavine	-0.232	0.001	-0.174	-0.188	-0.085	0.148	0.560	0.656	0.631	0.578	0.622	0.582	0.633	0.535	0.624	0.625	0.659	0.542	0.562	0.423	0.544	0.468	0.560	0.459	0.401	0.504	0.386	0.055	0.131	0.184	0.104	0.264	0.276	0.587	0.113	0.183	0.336	0.223	0.624	0.643	0.306	0.334	0.777	0.680	0.583	0.267	0.497	0.562	0.358
	(.105)	(.993)	(.227)	(.191)	(.559)	(.306)	(<.001)	(<.001)	(<.001)	(<.001)	(<.001)	(<.001)	(<.001)	(<.001)	(<.001)	(<.001)	(<.001)	(<.001)	(<.001)	(.002)	(<.001)	(.001)	(<.001)	(.001)	(.004)	(<.001)	(.006)	(.703)	(.362)	(.200)	(.470)	(.064)	(.053)	(<.001)	(.435)	(.202)	(.018)	(.119)	(<.001)	(<.001)	(.031)	(.018)	(<.001)	(<.001)	(<.001)	(.062)	(<.001)	(<.001)	(.011)
niacine	-0.254	0.051	-0.018	-0.171	0.013	0.146	0.670	0.586	0.575	0.538	0.519	0.557	0.527	0.402	0.518	0.499	0.528	0.442	0.464	0.316	0.436	0.297	0.409	0.423	0.314	0.495	0.294	0.090	0.168	0.144	0.059	0.091	0.438	0.422	0.101	0.323	0.447	0.186	0.689	0.325	0.554	0.459	0.470	0.640	0.593	0.327	0.629	0.561	0.351
	(.075)	(.727)	(.904)	(.235)	(.926)	(.313)	(<.001)	(<.001)	(<.001)	(<.001)	(<.001)	(<.001)	(<.001)	(.004)	(<.001)	(<.001)	(<.001)	(.001)	(.001)	(.026)	(.002)	(.036)	(.003)	(.002)	(.027)	(<.001)	(.039)	(.534)	(.244)	(.316)	(.682)	(.531)	(.002)	(.002)	(.487)	(.022)	(.001)	(.195)	(<.001)	(.022)	(<.001)	(.001)	(.001)	(<.001)	(<.001)	(.021)	(<.001)	(<.001)	(.013)
pantoteic_acid	-0.275	0.000	-0.205	-0.083	-0.120	0.139	0.650	0.573	0.576	0.516	0.532	0.556	0.555	0.485	0.530	0.569	0.572	0.534	0.518	0.392	0.497	0.319	0.486	0.462	0.412	0.450	0.417	0.106	0.198	0.133	0.054	0.293	0.477	0.504	0.042	0.130	0.496	0.349	0.619	0.545	0.476	0.566	0.591	0.679	0.717	0.078	0.624	0.684	0.324
	(.053)	(.997)	(.152)	(.565)	(.408)	(.337)	(<.001)	(<.001)	(<.001)	(<.001)	(<.001)	(<.001)	(<.001)	(<.001)	(<.001)	(<.001)	(<.001)	(<.001)	(<.001)	(.005)	(<.001)	(.024)	(<.001)	(.001)	(.003)	(.001)	(.003)	(.464)	(.167)	(.357)	(.708)	(.039)	(.001)	(<.001)	(.774)	(.369)	(<.001)	(.013)	(<.001)	(<.001)	(.001)	(<.001)	(<.001)	(<.001)	(<.001)	(.591)	(<.001)	(<.001)	(.022)
vitamine_b12	-0.301	0.024	-0.117	-0.154	-0.287	-0.040	0.644	0.632	0.642	0.553	0.567	0.647	0.600	0.397	0.553	0.493	0.591	0.457	0.479	0.269	0.456	0.346	0.441	0.427	0.303	0.568	0.279	0.068	0.141	0.075	-0.006	0.115	0.215	0.396	0.050	-0.002	0.295	0.294	0.462	0.374	0.379	0.382	0.403	0.527	0.546	0.258	0.502	0.453	0.423
	(.034)	(.870)	(.417)	(.284)	(.044)	(.781)	(<.001)	(<.001)	(<.001)	(<.001)	(<.001)	(<.001)	(<.001)	(.005)	(<.001)	(<.001)	(<.001)	(.001)	(.001)	(.060)	(.001)	(.014)	(.002)	(.002)	(.033)	(<.001)	(.050)	(.636)	(.328)	(.604)	(.967)	(.426)	(.133)	(.005)	(.729)	(.990)	(.038)	(.039)	(.001)	(.008)	(.007)	(.007)	(.004)	(<.001)	(<.001)	(.071)	(<.001)	(.001)	(.002)
folic_acid	-0.145	0.079	-0.180	-0.066	-0.104	0.049	0.529	0.315	0.316	0.283	0.298	0.339	0.350	0.321	0.274	0.375	0.296	0.362	0.341	0.229	0.278	0.164	0.245	0.268	0.181	0.250	0.199	0.107	0.154	0.215	0.046	0.152	0.366	0.399	0.071	0.109	0.492	0.578	0.479	0.358	0.352	0.485	0.417	0.516	0.638	0.085	0.569	0.664	0.331
	(.315)	(.584)	(.210)	(.646)	(.473)	(.737)	(<.001)	(.026)	(.026)	(.047)	(.036)	(.016)	(.013)	(.023)	(.054)	(.008)	(.037)	(.010)	(.016)	(.110)	(.051)	(.255)	(.087)	(.060)	(.207)	(.080)	(.166)	(.458)	(.284)	(.133)	(.753)	(.293)	(.009)	(.004)	(.625)	(.452)	(<.001)	(<.001)	(<.001)	(.011)	(.012)	(<.001)	(.003)	(<.001)	(<.001)	(.555)	(<.001)	(<.001)	(.019)
vitamine_12	-0.364	-0.237	-0.041	-0.140	-0.031	-0.004	0.273	0.404	0.453	0.374	0.429	0.449	0.473	0.119	0.430	0.163	0.496	0.102	0.113	0.202	0.273	0.243	0.320	0.205	0.231	0.425	0.187	-0.111	-0.035	-0.077	0.136	0.116	-0.110	0.243	-0.071	0.023	0.100	-0.013	0.219	0.486	0.006	0.057	0.337	0.274	0.303	0.185	0.196	0.208	0.245
	(.009)	(.098)	(.779)	(.332)	(.833)	(.978)	(.055)	(.004)	(.001)	(.008)	(.002)	(.001)	(.001)	(.408)	(.002)	(.258)	(<.001)	(.478)	(.432)	(.160)	(.056)	(.089)	(.024)	(.153)	(.106)	(.002)	(.194)	(.441)	(.808)	(.593)	(.347)	(.421)	(.447)	(.089)	(.626)	(.876)	(.490)	(.928)	(.127)	(<.001)	(.968)	(.695)	(.017)	(.054)	(.033)	(.199)	(.172)	(.146)	(.086)
vitamine_d	-0.060	0.107	0.044	0.202	-0.085	-0.056	-0.017	0.379	0.335	0.347	0.383	0.291	0.316	0.349	0.420	0.278	0.385	0.268	0.272	-0.019	0.160	0.234	0.210	0.097	0.138	0.144	0.132	-0.029	0.073	-0.146	0.023	0.121	-0.329	0.203	0.192	-0.194	-0.284	-0.017	-0.177	0.193	-0.287	-0.222	0.199	0.042	-0.149	0.407	-0.207	-0.125	0.216
	(.677)	(.461)	(.761)	(.160)	(.559)	(.697)	(.907)	(.007)	(.018)	(.014)	(.006)	(.041)	(.026)	(.013)	(.003)	(.051)	(.006)	(.060)	(.056)	(.898)	(.267)	(.102)	(.143)	(.501)	(.338)	(.318)	(.361)	(.841)	(.614)	(.310)	(.874)	(.403)	(.020)	(.156)	(.180)	(.176)	(.046)	(.905)	(.218)	(.180)	(.044)	(.122)	(.166)	(.770)	(.301)	(.004)	(.150)	(.387)	(.132)
vitamine_e	-0.010	-0.162	0.330	0.081	0.054	-0.217	0.136	0.169	0.171	0.227	0.208	0.132	0.087	0.195	0.194	0.227	0.184	0.182	0.245	0.110	0.204	0.215	0.247	0.115	0.120	0.060	0.117	0.234	0.274	0.175	-0.109	0.147	0.182	-0.144	0.134	0.092	0.082	0.107	-0.107	-0.186	-0.027	-0.079	-0.018	-0.004	-0.064	-0.060	0.042	0.035	0.106
	(.944)	(.261)	(.019)	(.575)	(.710)	(.130)	(.346)	(.241)	(.234)	(.113)	(.146)	(.360)	(.547)	(.174)	(.176)	(.113)	(.200)	(.206)	(.087)	(.446)	(.155)	(.133)	(.084)	(.425)	(.405)	(.678)	(.419)	(.102)	(.055)	(.222)	(.453)	(.309)	(.206)	(.318)	(.353)	(.525)	(.572)	(.457)	(.460)	(.195)	(.852)	(.587)	(.902)	(.980)	(.659)	(.679)	(.770)	(.806)	(.463)
vitamine_k	-0.128	0.139	0.019	0.040	-0.064	0.105	0.220	0.267	0.260	0.257	0.266	0.282	0.317	0.388	0.281	0.321	0.245	0.391	0.360	0.123	0.123	0.030	0.124	0.135	0.095	0.144	0.114	0.216	0.307	0.144	-0.083	-0.081	0.035	0.088	-0.025	-0.347	0.253	0.350	0.127	0.118	0.143	0.125	0.142	0.096	0.130	0.325	0.293	0.327	0.279
	(.375)	(.334)	(.893)	(.784)	(.660)	(.466)	(.124)	(.061)	(.068)	(.072)	(.062)	(.047)	(.026)	(.006)	(.048)	(.023)	(.087)	(.005)	(.011)	(.394)	(.392)	(.838)	(.390)	(.349)	(.510)	(.316)	(.428)	(.133)	(.031)	(.316)	(.566)	(.577)	(.809)	(.540)	(.865)	(.013)	(.077)	(.013)	(.380)	(.413)	(.320)	(.388)	(.323)	(.505)	(.366)	(.022)	(.039)	(.021)	(.050)
ascorbic_acid	0.010	-0.070	-0.253	-0.102	-0.104	0.094	0.495	0.502	0.484	0.463	0.483	0.491	0.491	0.516	0.451	0.581	0.470	0.611	0.580	0.318	0.275	0.131	0.258	0.291	0.318	0.289	0.335	0.326	0.398	0.347	0.113	0.028	0.268	0.316	0.082	-0.015	0.708	0.401	0.585	0.240	0.283	0.343	0.482	0.516	0.474	0.137	0.551	0.571	0.259
	(.945)	(.630)	(.076)	(.481)	(.472)	(.518)	(<.001)	(<.001)	(<.001)	(.001)	(<.001)	(<.001)	(<.001)	(<.001)	(.001)	(<.001)	(.001)	(<.001)	(<.001)	(.025)	(.054)	(.363)	(.071)	(.041)	(.025)	(.042)	(.018)	(.021)	(.004)	(.014)	(.436)	(.845)	(.060)	(.026)	(.570)	(.915)	(<.001)	(.004)	(<.001)	(.093)	(.047)	(.015)	(<.001)	(<.001)	(.001)	(.342)	(<.001)	(<.001)	(.070)
*Significant Spearman correlations (yellow), p value (rojo) between zOTUs: zotu35(Streptococcaceae),zotu66(Lactobacillaceae),zotus31(Peptostreptococcaceae), zotus59 (Streptococcaceae), zotus75 (Lachnospiraceae) ,zotus11 (Verrucomicrobiaceae) and metabolites from the diet.
[truncated: 15 more columns]

## Sheet: Supplementary_Table_5
Supplementary Table 5: Wilcoxon test diet metabolites non corrected
Diet metabolites	Median Mm healthy	Median Mm patients	p.value
Protein	84.2152	71.8592	0.01894835
Fat_saturate	21.8084	18.5267	0.02605737
Palmitic_Acid	13.4444	10.8883	0.04087917
Stearic_Acid	6.2436	4.7591	0.03038744
Linolenic_Acid	0.6429	0.4819	0.03530835
Trans_fat	0.0273	4.4999	0.00011591
Cholesterol	440.1888	336.2767	0.01606677
Carbohydrates	387.0910	240.0575	0.00004141
Caffeine	475.6750	235.6500	0.00848694
Raw_fiber	7.8764	5.1145	0.04087917
Ashes	14.0315	12.0797	0.04716171
Fluorine	508.3177	373.2648	0.01281728
Selenium	79.9483	49.7429	0.02888127
Iron	14.4902	12.3585	0.01015372
Potassium	3498.6925	2581.8525	0.00161298
Magnesium	296.2455	250.7975	0.01357099
Copper	1.4957	0.8305	0.01436277
Manganese	1.5954	0.7926	0.01698222

## Sheet: Supplementary_Table_6
Supplementary Table 6: Wilcoxon test diet metabolites corrected
Diet metabolites	Median mM healthy	Median Mm patients	padj
Trans_fat	0.0273	4.5	0.003419
Carbohydrates	387.0910	240.1	0.002443
Potassium	3498.6925	2581.9	0.031722
padj: p.value adjusted by FDR

## Sheet: Supplementary_Table_7
Supplementary_Table_7: Adonis test for posible confounders
	R2	F	Pr(>F)
sample_data(ps.rarefied)$Phenotype1	0.03315	1.6358	0.0138
sample_data(ps.rarefied)$Age	0.02778	1.4055	0.2076
sample_data(ps.rarefied)$levodopacarvidopa	0.01431	0.7062	0.9209
sample_data(ps.rarefied)$WEBSTER	0.02025	1.0055	0.4078
sample_data(ps.rarefied)$PC1_d	0.03121	1.5680	0.0272
sample_data(ps.rarefied)$disease_years	0.02142	1.0649	0.3418
sample_data(ps.rarefied)$Age1	0.02605	1.3015	0.1081
sample_data(ps.rarefied)$Calf_Perimeter	0.03149	1.5826	0.0260

## Sheet: Supplementary_Table_8
Supplementary Table 8: zOTUs with significative abundance <0.1
	BaseMean	log2FoldChange	lfcSE	stat	p.value	padj	Domain	Phylum	Class	Order	Family	Genus
Zotu625	8.559	4.987	1.3650	3.653	258831677	5254527	Bacteria	Firmicutes	Clostridia	Clostridiales	Lachnospiraceae	Blautia
Zotu254	9.804	4.907	1.1908	4.121	37763286	1440815	Bacteria	Firmicutes	Clostridia	Clostridiales	Peptostreptococcaceae	Romboutsia
Zotu1325	9.896	2.110	0.5414	3.897	97558141	2884154	Bacteria	Firmicutes	Clostridia	Clostridiales	Ruminococcaceae	Faecalibacterium
Zotu1600	11.411	1.842	0.4118	4.473	7705006	545955	Bacteria	Firmicutes	Clostridia	Clostridiales	Lachnospiraceae	Lachnospiracea_incertae_sedis
Zotu587	12.537	3.095	0.8868	3.490	483720988	8273297	Bacteria	Firmicutes	Bacilli	Bacillales	Staphylococcaceae	Staphylococcus
Zotu168	12.914	2.865	0.7024	4.079	45201951	1601441	Bacteria	Proteobacteria	Alphaproteobacteria	Sphingomonadales	Sphingomonadaceae	Sphingobium
Zotu311	13.420	-3.100	0.8175	-3.793	149106053	3521743	Bacteria	Firmicutes	Clostridia	Clostridiales	Lachnospiraceae	Clostridium_XlVa
Zotu1653	15.383	2.169	0.5826	3.722	197660471	4262591	Bacteria	Firmicutes	Clostridia	Clostridiales	Lachnospiraceae	Blautia
Zotu491	15.900	-2.264	0.6208	-3.647	264845117	5254527	Bacteria	Firmicutes	Clostridia	Clostridiales	Lachnospiraceae	Blautia
Zotu238	20.627	4.695	0.8577	5.474	43943	7265	Bacteria	Firmicutes	Clostridia	Clostridiales	Ruminococcaceae	Clostridium_IV
Zotu378	24.029	-4.727	0.9757	-4.845	1266095	125597	Bacteria	Firmicutes	Clostridia	Clostridiales	Ruminococcaceae	Intestinimonas
Zotu484	26.577	-2.513	0.6736	-3.731	190718785	4262591	Bacteria	Firmicutes	Clostridia	Clostridiales	Lachnospiraceae	Clostridium_XlVb
Zotu246	27.633	5.578	1.1887	4.693	2695354	222816	Bacteria	Firmicutes	Clostridia	Clostridiales	Lachnospiraceae	Clostridium_XlVa
Zotu340	28.570	-3.567	0.8581	-4.157	32237828	1342270	Bacteria	Firmicutes	Clostridia	Clostridiales	Lachnospiraceae	Lachnospiracea_incertae_sedis
Zotu206	32.953	2.828	0.7941	3.562	368479719	7029459	Bacteria	Firmicutes	Erysipelotrichia	Erysipelotrichales	Erysipelotrichaceae	Turicibacter
Zotu59	44.330	3.498	0.8250	4.240	22342763	1231335	Bacteria	Firmicutes	Bacilli	Lactobacillales	Streptococcaceae	Streptococcus
Zotu104	44.370	4.372	1.0421	4.196	27199695	1342270	Bacteria	Firmicutes	Clostridia	Clostridiales	Ruminococcaceae	Papillibacter
Zotu295	45.457	7.603	1.3181	5.768	8000	1984	Bacteria	Firmicutes	Clostridia	Clostridiales	Eubacteriaceae	Eubacterium
Zotu117	49.562	-3.028	0.7777	-3.893	98852037	2884154	Bacteria	Firmicutes	Clostridia	Clostridiales	Lachnospiraceae	Clostridium_XlVa
Zotu279	54.386	-2.241	0.5793	-3.868	109728859	3023640	Bacteria	Firmicutes	Clostridia	Clostridiales	Lachnospiraceae	Clostridium_XlVa
Zotu309	65.792	-4.012	0.9655	-4.155	32474286	1342270	Bacteria	Proteobacteria	Betaproteobacteria	Burkholderiales	Sutterellaceae	Sutterella
Zotu207	69.154	-2.090	0.5938	-3.519	432944961	7669311	Bacteria	Bacteroidetes	Bacteroidia	Bacteroidales	Bacteroidaceae	Bacteroides
Zotu294	82.065	-2.857	0.8316	-3.436	590561101	9448978	Bacteria	Firmicutes	Clostridia	Clostridiales	Lachnospiraceae	Clostridium_XlVa
Zotu148	129.259	1.559	0.4573	3.409	651731570	9795723	Bacteria	Firmicutes	Clostridia	Clostridiales	Ruminococcaceae	Clostridium_IV
Zotu75	162.401	-3.063	0.7993	-3.832	127301013	3157065	Bacteria	Firmicutes	Bacilli	Lactobacillales	Lactobacillaceae	Lactobacillus
Zotu156	177.141	-2.508	0.5706	-4.396	11031898	683978	Bacteria	Firmicutes	Clostridia	Clostridiales	Lachnospiraceae	Clostridium_XlVa
Zotu108	268.714	4.384	1.2410	3.533	411522236	7559816	Bacteria	Firmicutes	Clostridia	Clostridiales	Clostridiaceae_2	Alkaliphilus
Zotu137	280.286	-5.261	1.0447	-5.035	476629	59102	Bacteria	Bacteroidetes	Bacteroidia	Bacteroidales	Prevotellaceae	Prevotella
Zotu66	335.737	2.824	0.8265	3.416	634582133	9795723	Bacteria	Firmicutes	Clostridia	Clostridiales	Peptostreptococcaceae	Intestinibacter
Zotu80	509.410	2.222	0.5768	3.853	116817601	3049554	Bacteria	Firmicutes	Clostridia	Clostridiales	Ruminococcaceae	Pseudobacteroides
Zotu31	700.967	-2.475	0.7137	-3.467	525834386	8693795	Bacteria	Firmicutes	Bacilli	Lactobacillales	Streptococcaceae	Streptococcus
Zotu35	843.631	3.254	0.8146	3.995	64821017	2143415	Bacteria	Firmicutes	Clostridia	Clostridiales	Lachnospiraceae	Clostridium_XlVa
Zotu11	2456.711	4.338	0.7405	5.858	4686	1984	Bacteria	Verrucomicrobia	Verrucomicrobiae	Verrucomicrobiales	Verrucomicrobiaceae	Akkermansia
*BaseMean: The average of the normalized count values, dividing by size factors, taken over all samples. log2FoldChange: This value indicates how much the abundance of the taxa appears to have changed between the comparison and control groups. This value is reported on a base 2 logarithmic scale. lfcSE: The standard error estimate for the log2 fold change estimate. stat: The value of the test sta…

## Sheet: Supplementary_Table_9
Supplementary Table 9: zOTUs with significative abundance >0.1
	BaseMean	log2FoldChange	lfcSE	stat	pvalue	padj	Domain	Phylum	Class	Order	Family	Genus
Zotu59	44.33	3.498	0.8250	4.240	22342763	1231335	Bacteria	Firmicutes	Bacilli	Lactobacillales	Streptococcaceae	Streptococcus
Zotu75	162.40	-3.063	0.7993	-3.832	127301013	3157065	Bacteria	Firmicutes	Bacilli	Lactobacillales	Lactobacillaceae	Lactobacillus
Zotu66	335.74	2.824	0.8265	3.416	634582133	9795723	Bacteria	Firmicutes	Clostridia	Clostridiales	Peptostreptococcaceae	Intestinibacter
Zotu31	700.97	-2.475	0.7137	-3.467	525834386	8693795	Bacteria	Firmicutes	Bacilli	Lactobacillales	Streptococcaceae	Streptococcus
Zotu35	843.63	3.254	0.8146	3.995	64821017	2143415	Bacteria	Firmicutes	Clostridia	Clostridiales	Lachnospiraceae	Clostridium_XlVa
Zotu11	2456.71	4.338	0.7405	5.858	4686	1984	Bacteria	Verrucomicrobia	Verrucomicrobiae	Verrucomicrobiales	Verrucomicrobiaceae	Akkermansia
*BaseMean: The average of the normalized count values, dividing by size factors, taken over all samples. log2FoldChange: This value indicates how much the abundance of the taxa appears to have changed between the comparison and control groups. This value is reported on a base 2 logarithmic scale. lfcSE: The standard error estimate for the log2 fold change estimate. stat: The value of the test sta…

## Sheet: Supplementary_Table_10
Supplementary Table 10: Significant differential Families
	BaseMean	log2FoldChange	lfcSE	stat	pvalue	padj	Domain	Phylum	Class	Order	Family
Zotu362	57.78	1.753	0.4829	3.630	0.0002837	0.007801	Bacteria	Actinobacteria	Actinobacteria	Actinomycetales	Actinomycetaceae
Zotu168	10.97	2.973	0.6956	4.274	0.0000192	0.001056	Bacteria	Proteobacteria	Alphaproteobacteria	Sphingomonadales	Sphingomonadaceae
*BaseMean: The average of the normalized count values, dividing by size factors, taken over all samples. log2FoldChange: This value indicates how much the abundance of the taxa appears to have changed between the comparison and control groups. This value is reported on a base 2 logarithmic scale. lfcSE: The standard error estimate for the log2 fold change estimate. stat: The value of the test sta…

[truncated: 7 more sheets: Supplementary_Table_11, Supplementary_Table_12, Supplementary_Table_13, Supplementary_Table_14, Supplementary_Table_15, Supplementary_Table_16, Supplementary_Table_17]
